# Supplementary material for: Identification of the miRNA–mRNA regulatory network in a mouse model of early fracture
Source: Front Genet. 2024 Jun 11;15:1408404. doi: 10.3389/fgene.2024.1408404 (PMC11196604; doi:10.3389/fgene.2024.1408404)
Supplement: Supplementary file 1 [file Table2.xlsx]

## Sheet: mirnadeg_fc1_p005
Supplementary Table 2. Differentially expressed miRNAs in early mouse fracture.
miRNA	logFC	AveExpr	t	P.Value	adj.P.Val	B
mmu-miR-379-5p	1.84349	5.51013	10.5385	1.06869e-05	0.00596742	4.07727
mmu-miR-541-5p	1.50297	3.33992	9.9083	1.63715e-05	0.00596742	3.68058
mmu-miR-574-5p	-1.67683	10.8803	-8.94595	3.29507e-05	0.00651187	3.01449
mmu-miR-410-3p	1.86586	4.788	8.83989	3.57304e-05	0.00651187	2.93623
mmu-miR-378a-3p	1.51725	9.29684	8.09013	6.49138e-05	0.00783607	2.35274
mmu-miR-99b-5p	1.4242	6.14664	8.0341	6.79995e-05	0.00783607	2.3069
mmu-miR-34c-5p	1.68446	3.52	7.83167	8.06006e-05	0.00783607	2.13858
mmu-miR-1187	-1.5283	9.58375	-7.74463	8.68084e-05	0.00783607	2.06487
mmu-miR-466i-5p	-1.5577	12.4571	-7.61894	9.67417e-05	0.00783607	1.95698
mmu-miR-3968	1.4047	9.27925	7.29676	0.000128562	0.0093722	1.67238
mmu-miR-377-3p	1.39165	3.65868	7.14439	0.000147578	0.00978041	1.53363
mmu-miR-378b	1.48046	8.51809	6.7865	0.000205934	0.0120367	1.19676
mmu-miR-382-5p	1.85695	5.07877	6.67883	0.000228243	0.0120367	1.09231
mmu-miR-455-3p	1.42727	4.38407	6.47727	0.000277644	0.0120367	0.892784
mmu-miR-300-3p	1.71846	5.40892	6.45281	0.000284412	0.0120367	0.868208
mmu-miR-500-3p	1.10517	6.72618	6.42234	0.000293102	0.0120367	0.837484
mmu-miR-21a-5p	1.1145	11.3718	6.40765	0.000297397	0.0120367	0.82263
mmu-miR-378d	1.45692	9.30602	6.35754	0.000312583	0.0120367	0.771744
mmu-miR-532-5p	1.21499	5.70586	6.35392	0.000313713	0.0120367	0.768056
mmu-miR-409-3p	1.07208	3.48074	6.28059	0.000337616	0.0120971	0.692945
mmu-miR-132-3p	1.47882	4.15084	6.18055	0.000373562	0.0120971	0.589316
mmu-miR-34b-5p	1.46506	3.45449	6.14766	0.000386299	0.0120971	0.554939
mmu-miR-145a-5p	1.2562	6.45645	6.11644	0.000398835	0.0120971	0.522177
mmu-miR-378c	1.1758	6.50847	6.00722	0.000446392	0.0120971	0.406495
mmu-miR-376b-3p	1.60792	3.89561	5.943	0.000477281	0.0124263	0.337701
mmu-miR-127-3p	1.77888	7.04625	5.87652	0.000511786	0.0128652	0.265866
mmu-miR-24-2-5p	1.28266	4.62773	5.7239	0.000601976	0.0135679	0.0985799
mmu-miR-411-3p	1.18889	3.29636	5.71223	0.000609568	0.0135679	0.0856489
mmu-miR-503-5p	1.30529	4.8277	5.64156	0.000657875	0.0135679	0.00692323
mmu-miR-434-5p	1.40578	3.68484	5.62459	0.000670095	0.0135679	-0.0120853
mmu-miR-1957a	-1.1424	6.82411	-5.53073	0.000742417	0.0135679	-0.118008
mmu-miR-206-3p	1.72314	10.4083	5.52822	0.000744464	0.0135679	-0.120854
mmu-miR-674-3p	1.33154	4.58986	5.47043	0.000793426	0.0139904	-0.186741
mmu-miR-376a-3p	1.44176	4.13203	5.45619	0.000806032	0.0139904	-0.203053
mmu-miR-7036b-3p	-1.02378	3.11831	-5.40062	0.000857388	0.0144311	-0.266992
mmu-miR-511-3p	1.16882	5.27301	5.3865	0.000871015	0.0144311	-0.283321
mmu-miR-214-3p	1.42217	8.06688	5.31742	0.000941194	0.0152473	-0.363597
mmu-miR-193b-3p	1.38395	6.89491	5.23425	0.00103411	0.0157769	-0.461201
mmu-miR-130a-3p	1.03601	8.26889	5.23027	0.00103881	0.0157769	-0.465904
mmu-miR-136-5p	1.28167	5.2209	5.17302	0.00110901	0.0164994	-0.533743
mmu-miR-34a-5p	1.12794	6.87392	5.08429	0.00122839	0.0167687	-0.639861
mmu-miR-133a-5p	1.33556	8.22568	5.08071	0.00123351	0.0167687	-0.644177
mmu-miR-1945	-1.4946	6.29834	-5.06618	0.00125447	0.0167687	-0.661677
mmu-miR-337-5p	1.55207	3.89316	5.04701	0.00128273	0.0167687	-0.684811
mmu-miR-411-5p	1.56636	5.05024	5.02867	0.00131043	0.0167687	-0.707009
mmu-miR-99a-5p	1.06139	8.8542	5.02821	0.00131113	0.0167687	-0.707564
mmu-miR-30a-5p	1.01737	9.55228	4.93216	0.00146751	0.0181324	-0.824643
mmu-miR-381-3p	1.24657	3.84012	4.90124	0.00152212	0.0181906	-0.86263
mmu-miR-487b-3p	1.41786	4.0133	4.79717	0.0017231	0.0196271	-0.991594
mmu-miR-154-5p	1.51455	5.76807	4.74952	0.00182472	0.0201549	-1.05121
mmu-miR-6929-5p	-1.27811	3.73669	-4.607	0.00217014	0.022928	-1.23162
mmu-miR-3470a	-1.58229	10.6602	-4.58861	0.00221969	0.0231165	-1.25512
mmu-miR-7235-5p	-1.50514	10.1953	-4.56459	0.00228633	0.0234751	-1.28591
mmu-miR-337-3p	1.6441	5.61337	4.53967	0.00235777	0.0235502	-1.31794
mmu-miR-22-3p	1.03448	11.3882	4.5395	0.00235825	0.0235502	-1.31816
mmu-miR-211-3p	-1.07712	11.4341	-4.52221	0.00240928	0.0237347	-1.34044
mmu-miR-3472	-1.43302	9.95206	-4.49642	0.00248766	0.0241065	-1.37377
mmu-miR-378a-5p	1.32428	6.7697	4.46737	0.00257929	0.0241065	-1.41143
mmu-miR-449a-3p	-1.08401	3.51181	-4.45578	0.00261689	0.0241483	-1.4265
mmu-miR-125a-5p	1.21045	6.99505	4.36019	0.00295075	0.0256083	-1.55151
mmu-miR-22-5p	1.32597	6.52735	4.33463	0.00304773	0.0261388	-1.58518
mmu-miR-152-3p	1.10418	8.11485	4.26151	0.00334491	0.0277096	-1.68205
mmu-miR-7089-5p	-1.796	4.70341	-4.24665	0.00340911	0.027924	-1.70183
mmu-miR-335-5p	1.39221	4.47079	4.23421	0.00346387	0.0280574	-1.71842
mmu-miR-409-5p	1.29767	3.43701	4.22283	0.0035148	0.028157	-1.73362
mmu-miR-100-5p	1.116	7.75764	4.04764	0.00441135	0.0304137	-1.97004
mmu-miR-149-5p	1.19261	6.24558	4.04575	0.00442229	0.0304137	-1.97261
mmu-miR-434-3p	1.76763	6.30289	4.03581	0.0044803	0.0305246	-1.98617
mmu-miR-144-5p	-1.63061	5.51063	-3.98809	0.00477052	0.0308987	-2.05145
mmu-miR-30e-3p	1.06266	5.41343	3.96851	0.00489544	0.0308987	-2.07832
mmu-miR-28a-5p	1.16864	4.35797	3.96102	0.0049442	0.0308987	-2.08863
mmu-miR-383-5p	-1.09964	4.111	-3.95503	0.00498354	0.0308987	-2.09687
mmu-miR-344i	-1.0624	4.62248	-3.95232	0.00500144	0.0308987	-2.10059
mmu-miR-701-3p	-1.03777	3.37955	-3.93715	0.00510304	0.0310121	-2.1215
mmu-miR-3960	-1.70414	14.3004	-3.91587	0.00524927	0.0311436	-2.15086
mmu-miR-136-3p	1.26753	4.06326	3.9151	0.00525469	0.0311436	-2.15194
mmu-miR-193a-3p	1.07374	6.16905	3.89504	0.00539689	0.031476	-2.17969
mmu-miR-714	-1.97047	7.7489	-3.89501	0.00539712	0.031476	-2.17973
mmu-miR-5112	-1.02366	8.21786	-3.85075	0.00572583	0.0326104	-2.24115
mmu-miR-6984-5p	-1.20469	10.1432	-3.75794	0.00648779	0.0358303	-2.37087
mmu-miR-3473f	-1.26855	8.5794	-3.7422	0.00662762	0.0361908	-2.393
mmu-miR-329-3p	1.68778	5.42682	3.73945	0.00665236	0.0361908	-2.39687
mmu-miR-675-3p	1.22299	3.51844	3.70595	0.00696203	0.0373185	-2.44407
mmu-miR-30a-3p	1.17045	5.90834	3.62961	0.00772723	0.0399514	-2.55217
mmu-miR-328-5p	-1.02895	9.14769	-3.59849	0.0080648	0.0412318	-2.59647
mmu-miR-5119	-1.13209	7.942	-3.58531	0.00821246	0.0412389	-2.61526
mmu-miR-5128	-1.72327	11.874	-3.55318	0.00858484	0.0417223	-2.66117
mmu-miR-7052-5p	-1.15239	6.25004	-3.50732	0.00914821	0.0431676	-2.72693
mmu-miR-8100	-1.25563	7.93621	-3.50496	0.0091783	0.0431676	-2.73033
mmu-miR-1971	-1.11425	6.63504	-3.47638	0.00955062	0.0439705	-2.77144
mmu-miR-1960	-1.03055	5.75238	-3.47101	0.00962236	0.0439705	-2.77918
mmu-miR-142a-3p	-1.26785	10.1938	-3.46891	0.00965058	0.0439705	-2.78221
mmu-miR-299b-5p	1.71407	6.46554	3.37471	0.0110119	0.04807	-2.91848
mmu-miR-133a-3p	1.0276	13.0246	3.35238	0.0113639	0.0487313	-2.95094
mmu-miR-6392-3p	-1.70377	8.87184	-3.3141	0.0119955	0.04997	-3.0067
mmu-miR-196a-5p	1.11002	7.4855	3.19438	0.0142241	0.056255	-3.18205
mmu-miR-451a	-1.36369	13.2538	-3.13881	0.0154044	0.056255	-3.2639
mmu-miR-1931	-1.24917	7.92925	-3.13502	0.0154887	0.056255	-3.2695
mmu-miR-376c-3p	1.27204	3.873	3.13139	0.0155697	0.056255	-3.27485
mmu-miR-6926-5p	-1.03089	6.61435	-3.09856	0.0163239	0.056255	-3.32335
mmu-miR-3473e	-1.18059	8.68962	-3.08946	0.0165398	0.056255	-3.33681
mmu-miR-30c-5p	1.08644	8.41645	3.08773	0.016581	0.056255	-3.33936
mmu-miR-6380	-1.20296	4.40229	-3.08387	0.0166738	0.056255	-3.34508
mmu-miR-204-5p	1.11095	4.24664	3.07424	0.0169076	0.056326	-3.35934
mmu-miR-770-3p	-1.22272	6.57393	-3.02783	0.0180832	0.0569489	-3.42813
mmu-miR-6956-5p	-1.24372	6.71047	-3.02659	0.0181159	0.0569489	-3.42998
mmu-miR-7225-5p	-1.09748	4.24735	-3.00894	0.0185863	0.057657	-3.45618
mmu-miR-760-3p	-1.04914	5.81232	-3.00048	0.0188162	0.0578775	-3.46874
mmu-miR-6958-5p	-1.23902	4.45156	-2.99628	0.0189315	0.0579877	-3.47499
mmu-miR-666-5p	-1.1761	4.37872	-2.98549	0.019231	0.0581905	-3.49102
mmu-miR-6991-5p	-1.12221	5.75765	-2.97708	0.0194681	0.0585686	-3.50353
mmu-miR-150-3p	-1.14249	4.47528	-2.96838	0.0197167	0.0585686	-3.51648
mmu-miR-6921-5p	-1.05717	6.93409	-2.94155	0.0205041	0.0590972	-3.55643
mmu-miR-365-3p	1.17195	7.92758	2.931	0.0208227	0.0590972	-3.57215
mmu-miR-1894-3p	-1.03353	8.5187	-2.88836	0.0221641	0.0599884	-3.63573
mmu-miR-467f	1.05334	5.20643	2.87515	0.0225979	0.0599884	-3.65545
mmu-miR-7211-3p	-1.15182	7.76296	-2.84937	0.0234701	0.0613251	-3.69395
mmu-miR-6347	-1.14866	6.02684	-2.80404	0.0250905	0.0628557	-3.76173
mmu-miR-495-3p	1.22503	3.58184	2.79141	0.0255622	0.0631689	-3.78061
mmu-miR-7687-5p	-1.07164	8.03426	-2.78502	0.0258045	0.0633766	-3.79017
mmu-miR-6916-5p	-1.02297	5.32273	-2.76427	0.0266081	0.0642295	-3.82124
mmu-miR-6418-5p	-1.15964	8.25504	-2.72276	0.0282944	0.0661109	-3.8834
mmu-miR-144-3p	-1.53857	6.8908	-2.71103	0.0287907	0.0665169	-3.90097
mmu-miR-6982-5p	-1.10117	5.22668	-2.70572	0.0290185	0.0665169	-3.90893
mmu-miR-669p-3p	1.13129	4.95176	2.66754	0.0307114	0.068888	-3.96613
mmu-miR-3082-5p	-1.07779	8.79053	-2.48218	0.040505	0.0809904	-4.24376
mmu-miR-7040-5p	-1.36982	9.59168	-2.45464	0.0422133	0.0829475	-4.28495
mmu-miR-7234-3p	-1.02861	4.668	-2.43537	0.0434517	0.0846959	-4.31373
mmu-miR-6961-5p	-1.08513	7.45908	-2.39955	0.0458538	0.0875554	-4.36719
mmu-miR-1967	-1.02852	7.93781	-2.37063	0.0478912	0.0904326	-4.4103
