# Supplementary material for: Identification of the miRNA–mRNA regulatory network in a mouse model of early fracture
Source: Front Genet. 2024 Jun 11;15:1408404. doi: 10.3389/fgene.2024.1408404 (PMC11196604; doi:10.3389/fgene.2024.1408404)
Supplement: Supplementary file 3 [file Table1.xlsx]

## Sheet: mrnadeg_fc1_p005
Supplementary Table 1. Differentially expressed genes in early mouse fracture.
gene	baseMean	log2FoldChange	lfcSE	stat	pvalue	padj
Tgfb3	421.95	2.9136	0.116861	24.9321	3.33833e-137	5.37739e-133
Efemp2	1102.39	2.40881	0.110487	21.8017	2.23539e-105	1.80038e-101
Itga11	297.85	3.10559	0.151146	20.547	8.19423e-94	4.39976e-90
Dab2	479.072	2.76732	0.136927	20.2101	7.9753e-91	3.21165e-87
Gpnmb	421.348	5.47515	0.272477	20.094	8.3232e-90	2.6814e-86
C1qtnf3	369.263	4.96064	0.247618	20.0334	2.81573e-89	7.55929e-86
Col6a1	976.366	3.51703	0.175917	19.9926	6.39038e-89	1.47052e-85
Fkbp10	2506.44	3.14802	0.163296	19.278	8.22318e-83	1.65574e-79
Prxl2a	847.857	-3.27007	0.17138	-19.0809	3.64149e-81	6.51746e-78
Csrp2	366.11	3.32086	0.175942	18.8748	1.83974e-79	2.96345e-76
Acta2	2171.62	4.17616	0.22132	18.8693	2.03831e-79	2.98483e-76
Fscn1	165.139	2.70176	0.143483	18.8299	4.29905e-79	5.77076e-76
Loxl3	809.36	2.38367	0.128088	18.6096	2.68488e-77	3.32677e-74
Pfn2	202.096	2.45124	0.132546	18.4935	2.32801e-76	2.67854e-73
Hbb-b1	49398.9	-3.50119	0.189448	-18.4811	2.93372e-76	2.95352e-73
Hbb-bs	49398.9	-3.50119	0.189448	-18.4811	2.93372e-76	2.95352e-73
Lamb1	324.277	2.55283	0.138526	18.4285	7.76693e-76	7.3594e-73
Plat	138.006	3.67481	0.200011	18.373	2.1595e-75	1.93251e-72
Ecm1	1499.1	2.87014	0.159908	17.9487	4.91078e-72	4.16331e-69
Ppfibp1	278.11	2.10301	0.117933	17.8322	3.97174e-71	3.19884e-68
Sod3	115.28	5.48914	0.307886	17.8285	4.24553e-71	3.25652e-68
Cthrc1	2018.41	3.98494	0.224746	17.7308	2.42514e-70	1.77565e-67
Sec24d	1005.62	2.07153	0.1191	17.3932	9.28849e-68	6.50517e-65
Pmepa1	5209.82	2.58779	0.149254	17.3382	2.42404e-67	1.62693e-64
Slc2a10	224.428	2.86272	0.165277	17.3207	3.28079e-67	2.11388e-64
Rnf167	1902	-1.01875	0.0589915	-17.2694	7.99237e-67	4.95158e-64
Tagln	274.522	3.63559	0.210737	17.2518	1.08481e-66	6.47191e-64
Mkrn1	2659.23	-2.75221	0.159587	-17.2458	1.20336e-66	6.92274e-64
Abcb10	420.824	-2.98485	0.17376	-17.178	3.88062e-66	2.15548e-63
C3ar1	545.732	3.72021	0.216854	17.1554	5.72812e-66	3.07562e-63
Anxa4	1423.4	1.44477	0.0845462	17.0886	1.80554e-65	9.38184e-63
Nsg1	324.354	3.75931	0.222087	16.9272	2.83421e-64	1.42667e-61
Col5a3	100.453	3.27972	0.194469	16.865	8.14696e-64	3.9767e-61
Arg1	210.807	7.32908	0.43595	16.8117	2.00219e-63	9.48565e-61
Aebp1	1215.29	4.27809	0.254669	16.7986	2.49815e-63	1.14972e-60
Pofut2	500.747	1.92285	0.114683	16.7666	4.28047e-63	1.91527e-60
Sec31a	2068.96	1.99406	0.119172	16.7326	7.58605e-63	3.3026e-60
Art4	291.028	-3.62708	0.219262	-16.5422	1.82257e-61	7.72579e-59
Cav1	341.274	3.25374	0.197308	16.4906	4.2833e-61	1.76911e-58
Steap1	84.3227	3.75431	0.228114	16.458	7.34671e-61	2.95852e-58
Nt5c3	2101.22	-2.84509	0.173084	-16.4376	1.02837e-60	4.04024e-58
Snca	3226.94	-3.38006	0.205882	-16.4175	1.43451e-60	5.50167e-58
Gmnn	1641.44	-1.52616	0.0930914	-16.3942	2.10415e-60	7.88223e-58
Fkbp9	814.578	2.23414	0.136306	16.3906	2.23135e-60	8.16876e-58
Ccdc80	35812.2	2.13117	0.132525	16.0813	3.45336e-58	1.23615e-55
Pxdn	126.071	3.45679	0.215236	16.0604	4.83096e-58	1.69168e-55
Marchf2	985.51	-2.90909	0.181157	-16.0583	4.99829e-58	1.71303e-55
Heyl	194.484	2.58436	0.161323	16.0198	9.30092e-58	3.12123e-55
Arl4a	529.678	-2.40565	0.151078	-15.9232	4.37092e-57	1.43687e-54
Rnase4	617.265	2.06214	0.129899	15.875	9.438e-57	3.04054e-54
Ube2o	544.012	-2.57529	0.162468	-15.8511	1.38243e-56	4.36631e-54
Ube2l6	7939.5	-3.06819	0.193861	-15.8268	2.03418e-56	6.30126e-54
Mns1	856.543	-2.44747	0.15487	-15.8034	2.94844e-56	8.96105e-54
Col6a2	649.544	3.40619	0.215664	15.794	3.42263e-56	1.02096e-53
Tnfrsf11b	223.508	2.69159	0.170523	15.7843	3.98854e-56	1.16813e-53
Tmem119	535.995	3.26183	0.20707	15.7523	6.61831e-56	1.90371e-53
Adamts4	154.568	3.21667	0.204757	15.7097	1.29817e-55	3.6686e-53
Serpinh1	41974.9	2.70413	0.172299	15.6944	1.65186e-55	4.5876e-53
Yipf5	763.803	1.58086	0.100893	15.6688	2.47396e-55	6.75433e-53
Col4a2	288.485	2.59227	0.165463	15.6667	2.55364e-55	6.85568e-53
Prrx1	146.888	2.91925	0.186504	15.6525	3.19563e-55	8.43855e-53
Col5a2	4944.4	2.98219	0.190606	15.6459	3.54486e-55	9.20979e-53
Srpx	242.22	2.24255	0.143511	15.6263	4.82028e-55	1.23246e-52
Bcat1	280.184	3.29894	0.211904	15.5681	1.19859e-54	3.0167e-52
Tgfb2	96.9533	2.85313	0.183361	15.5602	1.35722e-54	3.36339e-52
Ubac1	987.24	-2.76494	0.17834	-15.5037	3.27365e-54	7.98968e-52
Hbb-bt	12666.3	-3.47549	0.224621	-15.4727	5.30157e-54	1.27459e-51
Clec4n	562.409	3.15376	0.203935	15.4645	6.02111e-54	1.42629e-51
Col4a1	536.074	2.71698	0.176525	15.3915	1.86679e-53	4.358e-51
Cdkn2d	2965.18	-1.6572	0.107752	-15.3798	2.23679e-53	5.14717e-51
Isg20	4418.1	-3.32558	0.217989	-15.2558	1.50743e-52	3.41995e-50
Lama4	141.364	2.52642	0.166501	15.1736	5.29208e-52	1.18396e-49
Itm2a	2506.25	4.13589	0.273461	15.1242	1.12104e-51	2.47366e-49
Slfn14	266.628	-3.26633	0.216252	-15.1043	1.51738e-51	3.30296e-49
Calu	2737.04	1.88765	0.125007	15.1003	1.6115e-51	3.46108e-49
Gper1	85.0118	2.71745	0.180271	15.0743	2.39161e-51	5.06895e-49
Palld	520.206	2.04756	0.135876	15.0694	2.57598e-51	5.38882e-49
Fbln2	498.894	4.07963	0.271063	15.0505	3.42798e-51	7.07922e-49
Maged2	1560.5	2.09273	0.139667	14.9837	9.38806e-51	1.91421e-48
Gp9	639.065	-1.71679	0.114732	-14.9634	1.27352e-50	2.56424e-48
Gch1	86.1303	-2.97848	0.19929	-14.9454	1.66795e-50	3.31696e-48
Rcn1	426.532	2.6392	0.177172	14.8963	3.4837e-50	6.84335e-48
Cald1	996.759	1.9048	0.127882	14.895	3.55078e-50	6.86563e-48
Dkk3	412.752	3.29963	0.221534	14.8945	3.58029e-50	6.86563e-48
Col5a1	807.751	2.30456	0.15481	14.8864	4.0402e-50	7.65642e-48
Hba-a1	12293	-3.41416	0.229418	-14.8818	4.32425e-50	8.09942e-48
Bpgm	6295.45	-3.08268	0.207174	-14.8796	4.47054e-50	8.27718e-48
Creg1	2044.09	-1.61495	0.10882	-14.8405	8.01208e-50	1.46658e-47
Praf2	384.846	2.46687	0.166248	14.8385	8.25415e-50	1.49391e-47
Aldh1l2	110.711	3.1935	0.215578	14.8137	1.19534e-49	2.13938e-47
Col6a3	522.775	3.5694	0.241172	14.8002	1.46043e-49	2.58512e-47
Timp1	2535.08	4.03953	0.27406	14.7396	3.58864e-49	6.28324e-47
Mxra8	1451.81	2.803	0.190465	14.7166	5.04561e-49	8.73921e-47
Tent5c	1168.15	-3.05205	0.207905	-14.68	8.66065e-49	1.4841e-46
Hba-a2	4061.36	-3.38135	0.230856	-14.647	1.40867e-48	2.38852e-46
Dok5	124.634	3.68498	0.252041	14.6206	2.07642e-48	3.48406e-46
Gata1	1475.29	-3.01534	0.206497	-14.6024	2.71151e-48	4.50278e-46
Dhrs11	604.19	-3.1462	0.215961	-14.5684	4.46317e-48	7.33599e-46
Avpi1	258.755	2.21944	0.152486	14.555	5.4249e-48	8.8267e-46
Pdia5	203.166	2.41819	0.16628	14.5429	6.48287e-48	1.04426e-45
Txnrd2	607.888	-2.62104	0.180967	-14.4836	1.53855e-47	2.45376e-45
Hbq1b	499.694	-3.66083	0.252797	-14.4813	1.59099e-47	2.51251e-45
Vopp1	561.829	-2.29159	0.158586	-14.4502	2.50003e-47	3.90975e-45
Cfl2	347.285	2.02831	0.140602	14.4259	3.55386e-47	5.50439e-45
Fermt2	250.541	2.2534	0.156301	14.4171	4.03956e-47	6.19708e-45
Myof	130.403	2.46247	0.171052	14.396	5.47954e-47	8.32683e-45
Fn1	2387.17	2.37639	0.165253	14.3803	6.87899e-47	1.03558e-44
Mmp23	320.756	3.34934	0.233018	14.3737	7.5626e-47	1.12795e-44
Emcn	385.551	2.16679	0.151271	14.3239	1.55126e-46	2.29245e-44
Arrb1	912.646	-2.09867	0.146702	-14.3057	2.01582e-46	2.95189e-44
Rfc4	1746.87	-1.91545	0.134178	-14.2754	3.1141e-46	4.51909e-44
Akr1b8	189.841	3.16321	0.221718	14.2668	3.52186e-46	5.06519e-44
Alas2	6343.29	-3.36357	0.236237	-14.2381	5.31354e-46	7.57438e-44
Iqgap2	584.954	-2.06346	0.144953	-14.2354	5.52659e-46	7.80898e-44
Clcn3	693.34	-2.31474	0.163092	-14.1929	1.01417e-45	1.42055e-43
Tmem45a	226.312	3.24986	0.230434	14.1032	3.62932e-45	5.03975e-43
Scrn3	627.221	-1.63323	0.116071	-14.0709	5.73067e-45	7.88971e-43
Pls3	1492.5	2.22932	0.158665	14.0505	7.64527e-45	1.04364e-42
Mybpc2	290.892	5.26013	0.374516	14.0451	8.24989e-45	1.11672e-42
E2f8	375.934	-2.08922	0.148888	-14.0321	9.91012e-45	1.33027e-42
Mybl2	191.143	-1.78236	0.127186	-14.0138	1.28403e-44	1.70935e-42
Itga5	228.815	1.63927	0.117011	14.0095	1.36319e-44	1.79985e-42
Ppox	1149.77	-2.32097	0.165818	-13.9971	1.62352e-44	2.12615e-42
Actg2	91.5917	3.50812	0.250792	13.9881	1.84161e-44	2.39231e-42
Cpxm1	253.15	2.64733	0.189635	13.9602	2.7279e-44	3.51529e-42
Chst10	132.487	-3.34111	0.239615	-13.9436	3.43959e-44	4.39721e-42
Alpl	3204.9	2.86266	0.20581	13.9092	5.56632e-44	7.02476e-42
E2f4	680.165	-2.74591	0.197419	-13.909	5.58213e-44	7.02476e-42
Bag3	140.622	1.85095	0.133368	13.8786	8.54504e-44	1.067e-41
Uros	1110.68	-2.22056	0.160341	-13.849	1.29034e-43	1.59883e-41
Ogn	262.408	2.95329	0.214104	13.7937	2.78064e-43	3.39323e-41
Pdgfa	1149.28	2.59076	0.187816	13.7941	2.76425e-43	3.39323e-41
Bcan	91.4558	3.69727	0.268072	13.7921	2.84486e-43	3.44549e-41
Adam12	191.234	2.22277	0.161282	13.7819	3.27688e-43	3.93911e-41
Fzr1	1097.91	-1.87006	0.135802	-13.7705	3.83705e-43	4.57831e-41
Pnpo	853.995	-2.36015	0.171468	-13.7644	4.17543e-43	4.94543e-41
Nid1	120.075	2.34631	0.170743	13.7417	5.70881e-43	6.71222e-41
Mest	646.706	4.34036	0.31589	13.7401	5.83858e-43	6.81506e-41
P3h4	367.389	3.09468	0.225517	13.7226	7.43735e-43	8.61876e-41
Slc39a14	134.409	2.22912	0.162451	13.7218	7.51778e-43	8.64975e-41
Cdh13	225.154	3.16676	0.230949	13.7119	8.6139e-43	9.84062e-41
Inhba	576.767	1.86508	0.136081	13.7057	9.38315e-43	1.06439e-40
Sorbs3	231.506	1.59731	0.116965	13.6563	1.85095e-42	2.08497e-40
Col18a1	112.356	3.53976	0.259439	13.6439	2.19392e-42	2.45414e-40
Sgca	76.9347	2.65521	0.195133	13.6071	3.63166e-42	4.03439e-40
Eif2ak1	850.267	-2.16856	0.15939	-13.6054	3.72127e-42	4.10563e-40
Il11	171.125	8.04324	0.59199	13.5868	4.79649e-42	5.25591e-40
Usp15	2417.18	-1.72667	0.12737	-13.5563	7.26942e-42	7.91188e-40
Smoc2	262.561	3.18816	0.235199	13.5552	7.3859e-42	7.9847e-40
Prc1	1731.13	-1.57798	0.116573	-13.5365	9.52651e-42	1.02302e-39
Efna1	382.579	1.68222	0.124878	13.4709	2.31976e-41	2.47462e-39
Ccn4	606.927	2.22746	0.16545	13.463	2.58046e-41	2.7239e-39
Mamdc2	146.005	2.98208	0.221505	13.4629	2.58727e-41	2.7239e-39
Cnn3	365.541	1.81448	0.134865	13.4541	2.91372e-41	3.04767e-39
Fkbp14	540.754	3.0241	0.224827	13.4508	3.04587e-41	3.16535e-39
Aqp1	636.472	-2.2688	0.169238	-13.406	5.57684e-41	5.75844e-39
Tfpi2	87.5691	2.66397	0.199283	13.3677	9.33484e-41	9.57743e-39
Ddah1	196.601	4.09245	0.30645	13.3544	1.11678e-40	1.13855e-38
Thbs2	697.441	3.55756	0.266662	13.3411	1.33434e-40	1.35179e-38
Plpp5	363.446	1.50268	0.112641	13.3405	1.34597e-40	1.35505e-38
Mgst3	1847.88	-1.59778	0.119805	-13.3365	1.42015e-40	1.42085e-38
Mettl27	250.973	-2.43035	0.182349	-13.328	1.59165e-40	1.58261e-38
Ccna2	525.465	-1.75652	0.131936	-13.3134	1.93491e-40	1.91211e-38
Fmod	1677.63	3.22488	0.242394	13.3043	2.18475e-40	2.14585e-38
P4ha2	1621.23	3.10831	0.233812	13.2941	2.50571e-40	2.44618e-38
Grap2	125.63	-2.88784	0.217277	-13.2911	2.60842e-40	2.53111e-38
Stom	1876.13	-2.01862	0.151969	-13.2832	2.89909e-40	2.79632e-38
Rrm1	3683.85	-1.50275	0.113398	-13.252	4.39628e-40	4.19111e-38
Trem2	357.507	3.21683	0.242744	13.2519	4.39718e-40	4.19111e-38
Ibsp	96264.6	3.32903	0.251557	13.2337	5.604e-40	5.30995e-38
Oard1	770.872	-1.08969	0.082448	-13.2167	7.03199e-40	6.62406e-38
Tubb3	154.526	3.90065	0.295453	13.2023	8.50996e-40	7.96967e-38
Ndrg4	171.787	3.33781	0.253185	13.1833	1.09536e-39	1.01988e-37
Ckm	3598.45	4.35936	0.330939	13.1727	1.26048e-39	1.16688e-37
Slc38a5	1153.21	-3.38068	0.257095	-13.1496	1.71148e-39	1.57534e-37
Slc25a39	1052.76	-1.64072	0.124831	-13.1436	1.85305e-39	1.69596e-37
Ggcx	348.596	2.05393	0.156378	13.1344	2.09058e-39	1.90254e-37
Pla2g12a	287.742	-2.56409	0.196307	-13.0617	5.45307e-39	4.93472e-37
Tspo2	873.605	-3.57818	0.274387	-13.0407	7.18382e-39	6.46464e-37
Scara3	275.4	1.88611	0.144648	13.0393	7.31025e-39	6.54187e-37
Cd276	159.273	2.83658	0.217601	13.0357	7.66662e-39	6.82287e-37
Pdk4	167.44	2.35209	0.180456	13.0341	7.82393e-39	6.9246e-37
Cenph	201.722	-1.69173	0.129801	-13.0332	7.91703e-39	6.96872e-37
Cttn	827.535	1.06635	0.0818628	13.026	8.70523e-39	7.62086e-37
Phldb2	95.8228	2.30846	0.177256	13.0233	9.02314e-39	7.85647e-37
Tspan32	1610.47	-1.55344	0.119304	-13.0208	9.3171e-39	8.06881e-37
Mmp12	92.6099	5.97298	0.459878	12.9882	1.42796e-38	1.23003e-36
E2f2	1480.18	-2.51315	0.193783	-12.9689	1.83667e-38	1.57368e-36
Trak2	980.245	-2.39098	0.184369	-12.9684	1.84769e-38	1.57474e-36
Lrrc17	289.265	4.22863	0.326356	12.9571	2.14204e-38	1.816e-36
Smc2	1322.65	-1.50748	0.116458	-12.9444	2.52747e-38	2.13155e-36
Zfhx4	68.0114	2.6662	0.206564	12.9074	4.08975e-38	3.43113e-36
Snx7	148.743	2.79495	0.216595	12.904	4.27055e-38	3.56425e-36
Ptgs2	52.3169	5.04469	0.391255	12.8936	4.88987e-38	4.06011e-36
Ddit4l	1061.08	2.06944	0.160692	12.8783	5.96268e-38	4.92548e-36
Gucd1	498.02	-1.43478	0.111456	-12.8731	6.38002e-38	5.24334e-36
Pycr1	489.098	2.34421	0.182117	12.872	6.47337e-38	5.29305e-36
Cd248	61.9774	3.82909	0.297487	12.8714	6.51674e-38	5.3016e-36
Cyp20a1	289.061	1.68423	0.130879	12.8686	6.76292e-38	5.47423e-36
Vldlr	275.397	2.91875	0.226827	12.8678	6.83521e-38	5.50508e-36
Cdc25b	1557.78	-2.02837	0.157789	-12.855	8.06703e-38	6.46486e-36
Mcm6	1083.33	-1.49761	0.116516	-12.8532	8.25066e-38	6.57929e-36
Icam4	493.63	-3.41833	0.266349	-12.8341	1.05686e-37	8.38614e-36
Gal	222.409	3.75219	0.29258	12.8245	1.19574e-37	9.44162e-36
Tmcc2	1653.89	-3.53118	0.275401	-12.822	1.23493e-37	9.70354e-36
Srpx2	753.24	2.72377	0.212832	12.7977	1.68819e-37	1.32007e-35
Serpinb6b	427.423	-2.11797	0.165654	-12.7855	1.97644e-37	1.53799e-35
Cdo1	212.37	2.70421	0.211809	12.7672	2.50082e-37	1.93669e-35
Bsdc1	996.279	-2.07313	0.162402	-12.7654	2.55755e-37	1.97115e-35
Fam220a	490.035	-2.55726	0.200486	-12.7553	2.91244e-37	2.22339e-35
Sagsin1	490.035	-2.55726	0.200486	-12.7553	2.91244e-37	2.22339e-35
Fam114a1	1124.3	2.37259	0.186164	12.7447	3.33796e-37	2.53622e-35
Slc39a13	634.618	2.02853	0.159333	12.7314	3.95736e-37	2.99273e-35
Mrc2	112.797	2.05919	0.161964	12.7139	4.94916e-37	3.72528e-35
Adamts18	149.852	3.6427	0.287586	12.6665	9.0711e-37	6.79615e-35
Ms4a7	719.228	2.28161	0.180253	12.6578	1.01259e-36	7.55127e-35
AI662270	965.822	-1.67928	0.132777	-12.6473	1.15762e-36	8.59305e-35
Fkbp1a	1265.59	1.58724	0.125657	12.6316	1.41424e-36	1.04498e-34
Kdelr3	1411.74	2.7712	0.219561	12.6215	1.60682e-36	1.18186e-34
Sspn	68.7102	2.60596	0.206553	12.6164	1.71405e-36	1.255e-34
Unc5b	166.363	2.50057	0.198305	12.6097	1.86632e-36	1.3603e-34
Cldn13	1504.63	-3.25084	0.257869	-12.6066	1.94308e-36	1.40987e-34
Prg4	152.629	4.89464	0.3885	12.5988	2.14344e-36	1.54827e-34
Ccnf	1219.87	-1.60821	0.12787	-12.5769	2.82893e-36	2.0343e-34
Fcna	623.283	-2.5757	0.204841	-12.5741	2.92938e-36	2.09718e-34
Trim10	4977.81	-3.62407	0.288474	-12.5629	3.37774e-36	2.40746e-34
Creb3l1	354.257	2.58593	0.205894	12.5596	3.52239e-36	2.4995e-34
Neb	299.828	3.55673	0.283245	12.5571	3.63424e-36	2.55771e-34
Ppp1r15a	1295.64	-3.0226	0.240709	-12.5571	3.63617e-36	2.55771e-34
Arf4	3202.71	1.34115	0.106858	12.5508	3.936e-36	2.75657e-34
Sar1a	1676.49	1.31295	0.10462	12.5497	3.98912e-36	2.78168e-34
Gypa	6037.42	-3.55918	0.283641	-12.5482	4.06821e-36	2.8246e-34
Fcrl2	229.255	4.55149	0.362734	12.5477	4.09051e-36	2.82789e-34
Cpox	225.788	-2.62222	0.209128	-12.5389	4.57578e-36	3.14986e-34
Hace1	129.286	-2.37736	0.189642	-12.536	4.7409e-36	3.24964e-34
Rbm38	369.269	-2.69347	0.214913	-12.5328	4.93659e-36	3.36943e-34
Hspg2	203.958	2.35204	0.18785	12.5209	5.73818e-36	3.90003e-34
Ift43	235.428	1.8607	0.148633	12.5187	5.89745e-36	3.99144e-34
Aplnr	732.304	2.48469	0.198524	12.5158	6.11519e-36	4.12148e-34
Arhgef39	432.718	-1.53534	0.122688	-12.5141	6.25071e-36	4.19527e-34
Ccndbp1	1425.15	-1.60748	0.128736	-12.4866	8.83291e-36	5.90375e-34
Alad	3162.33	-2.88717	0.231695	-12.4611	1.21706e-35	8.10099e-34
C1qtnf12	372.457	-2.24494	0.180233	-12.4558	1.30022e-35	8.61893e-34
Pold3	890.646	-1.24216	0.0997382	-12.4542	1.32672e-35	8.75853e-34
Hycc1	359.717	-1.83497	0.147385	-12.4502	1.39542e-35	9.17447e-34
Nusap1	6274.62	-1.91676	0.154131	-12.4359	1.66865e-35	1.09263e-33
Atp2a1	4124.87	4.21427	0.339743	12.4043	2.47724e-35	1.61552e-33
Vrk1	1437.02	-1.27139	0.102829	-12.3641	4.08691e-35	2.65451e-33
Hif1a	284.603	1.452	0.117547	12.3525	4.7217e-35	3.05451e-33
Aplf	147.68	-2.03833	0.16507	-12.3483	4.9759e-35	3.20607e-33
Cenpk	664.937	-1.9022	0.154344	-12.3244	6.69283e-35	4.29267e-33
Plxnb2	343.85	1.39185	0.112937	12.3241	6.71563e-35	4.29267e-33
Mcm5	3296.51	-1.45272	0.117941	-12.3173	7.30849e-35	4.65317e-33
H19	731.366	5.25761	0.427124	12.3093	8.07016e-35	5.11788e-33
Ctse	7630.78	-3.47131	0.282091	-12.3057	8.44436e-35	5.33419e-33
Dcaf12	927.692	-1.62792	0.132359	-12.2993	9.13207e-35	5.74607e-33
Tmem100	56.3958	3.30286	0.268834	12.2859	1.07863e-34	6.76052e-33
Shank1	97.8547	2.31128	0.18814	12.2849	1.09172e-34	6.81608e-33
Pcyt1b	102.897	-2.65059	0.21617	-12.2616	1.45585e-34	9.05437e-33
Rpl39l	146.982	2.66668	0.217722	12.2481	1.7204e-34	1.06586e-32
Cgref1	2640.46	2.74838	0.224967	12.2168	2.52753e-34	1.5599e-32
Col8a1	276.885	3.11624	0.255147	12.2135	2.63256e-34	1.61852e-32
Angptl2	340.137	3.4433	0.282198	12.2017	3.04372e-34	1.86419e-32
Dlgap5	708.569	-1.76099	0.144346	-12.1998	3.1143e-34	1.90019e-32
Olfml2a	219.647	1.84002	0.150933	12.191	3.4714e-34	2.10215e-32
Gypc	2542.41	-2.57811	0.211569	-12.1857	3.7048e-34	2.23509e-32
Sh3pxd2b	190.127	2.21295	0.181939	12.1632	4.88195e-34	2.93427e-32
Yod1	5569.76	-2.12204	0.174571	-12.1557	5.34782e-34	3.20233e-32
Clec11a	198.857	2.324	0.191349	12.1453	6.07258e-34	3.62286e-32
Epor	208.856	-2.75451	0.226809	-12.1446	6.12666e-34	3.64163e-32
Narf	1588.95	-2.02315	0.16663	-12.1416	6.35883e-34	3.76574e-32
Xpo7	1080.2	-3.09909	0.255624	-12.1236	7.91815e-34	4.672e-32
Fkbp11	1473.66	3.51704	0.290136	12.1221	8.06961e-34	4.74399e-32
Dnajb1	412.413	-1.32375	0.109251	-12.1166	8.6291e-34	5.05446e-32
Uhrf1	1387.59	-1.48798	0.123012	-12.0962	1.10614e-33	6.45572e-32
Eldr	185.773	-1.89002	0.156289	-12.0932	1.14763e-33	6.67363e-32
Slc25a38	875.922	-2.78112	0.230017	-12.091	1.17894e-33	6.83104e-32
Mmp14	795.395	2.39469	0.198238	12.0799	1.34867e-33	7.78654e-32
Gps2	1063.23	-1.22077	0.101139	-12.0702	1.51837e-33	8.73499e-32
Dyrk3	224.234	-3.34285	0.277233	-12.0579	1.76199e-33	1.01004e-31
Tcaf1	140.968	2.3202	0.192495	12.0533	1.86383e-33	1.06463e-31
Rab37	240.682	-1.56301	0.129866	-12.0355	2.3116e-33	1.31573e-31
Car8	79.7793	3.22068	0.267691	12.0313	2.43256e-33	1.37487e-31
Otud5	755.679	-2.2896	0.190302	-12.0314	2.43035e-33	1.37487e-31
Lrrc59	395.649	1.50321	0.125091	12.0169	2.8947e-33	1.63034e-31
Btnl10	706.154	-3.4397	0.286666	-11.999	3.59693e-33	2.01879e-31
Phlda3	104.762	2.27179	0.189469	11.9903	3.99263e-33	2.2331e-31
Ccnb2	2093.08	-1.79894	0.150135	-11.9822	4.40486e-33	2.45514e-31
Arhgef19	59.0944	2.87773	0.24021	11.98	4.52207e-33	2.51178e-31
Matn2	157.531	2.09125	0.174596	11.9777	4.65256e-33	2.57538e-31
Zfpm1	146.851	-2.9309	0.244722	-11.9764	4.72202e-33	2.60487e-31
Ndn	67.9186	2.81006	0.234671	11.9745	4.83295e-33	2.65697e-31
Epb42	1548.98	-3.42632	0.286244	-11.9699	5.1066e-33	2.79786e-31
Bnip3l	2435.22	-1.64612	0.137597	-11.9634	5.52597e-33	3.01736e-31
Nuf2	1294.54	-1.38833	0.116094	-11.9587	5.84692e-33	3.18183e-31
Mfsd2b	898.524	-2.21464	0.185217	-11.957	5.96779e-33	3.23667e-31
Sdc2	535.003	2.29939	0.19235	11.9542	6.17308e-33	3.33678e-31
1810055G02Rik	732.916	1.45231	0.1215	11.9531	6.25318e-33	3.36877e-31
Rasl12	71.4836	2.52472	0.211236	11.9521	6.33018e-33	3.38759e-31
Tm4sf1	944.237	2.65562	0.222188	11.9521	6.3269e-33	3.38759e-31
Kif22	1875.4	-1.46322	0.122468	-11.9478	6.66604e-33	3.55552e-31
Dag1	275.62	1.48459	0.124283	11.9453	6.87425e-33	3.65447e-31
Sox6	167.178	-2.64274	0.22155	-11.9284	8.41511e-33	4.4589e-31
Rhoc	635.037	2.26999	0.190487	11.9168	9.67802e-33	5.11127e-31
Fbln1	115.352	2.2659	0.190592	11.8888	1.35395e-32	7.12724e-31
Cxcl16	144.861	2.91594	0.245921	11.8572	1.97421e-32	1.03585e-30
Epb41l2	401.125	1.70332	0.143666	11.8561	2.00022e-32	1.04609e-30
Cenpa	1497.88	-1.37385	0.115902	-11.8535	2.06324e-32	1.07556e-30
Clp1	569.92	-1.45513	0.12282	-11.8476	2.21347e-32	1.15015e-30
Rcn3	3075.82	2.76134	0.233357	11.8331	2.63133e-32	1.36288e-30
Slc43a1	1237.37	-2.64541	0.223607	-11.8306	2.71177e-32	1.40004e-30
Map1a	50.837	3.14246	0.265767	11.8241	2.9298e-32	1.50777e-30
Psme3	878.519	-1.78525	0.151341	-11.7962	4.08504e-32	2.0956e-30
Hmbs	11233.6	-3.44512	0.292233	-11.7889	4.4511e-32	2.27614e-30
Siglech	104.579	-2.32567	0.197504	-11.7753	5.23176e-32	2.66687e-30
Fbn1	522.253	3.12388	0.265472	11.7673	5.75596e-32	2.92483e-30
Sdc1	263.579	1.80108	0.153097	11.7643	5.96121e-32	3.0196e-30
Mcm2	846.349	-1.87671	0.159591	-11.7595	6.30956e-32	3.18603e-30
Kel	987.524	-3.54853	0.301916	-11.7534	6.78645e-32	3.41613e-30
Pea15a	722.723	1.25585	0.106908	11.747	7.31341e-32	3.66992e-30
Sec61a1	2634.81	1.27239	0.108328	11.7457	7.42865e-32	3.71617e-30
Ska1	413.756	-1.57241	0.133953	-11.7385	8.08697e-32	4.03297e-30
Bok	237.252	2.1993	0.187638	11.721	9.95033e-32	4.94691e-30
Lgals1	6749.26	2.27275	0.193919	11.7201	1.00542e-31	4.96789e-30
Rhd	4902.16	-3.45933	0.295162	-11.7201	1.0054e-31	4.96789e-30
Nt5e	247.034	1.57382	0.134448	11.7057	1.19133e-31	5.86847e-30
Scrn1	150.482	2.36489	0.202113	11.7009	1.26169e-31	6.19613e-30
Pdgfrb	365.774	1.87386	0.160201	11.6969	1.32128e-31	6.46907e-30
Lrrc15	185.428	4.3225	0.369586	11.6955	1.34354e-31	6.5581e-30
Etl4	117.495	2.21888	0.189753	11.6935	1.37566e-31	6.6946e-30
Ermap	1906	-3.37463	0.288828	-11.6839	1.54088e-31	7.47603e-30
Cdc45	711.885	-1.36039	0.116446	-11.6826	1.56482e-31	7.56942e-30
Parva	362.588	2.40264	0.205723	11.679	1.63155e-31	7.86857e-30
St3gal5	830.723	-1.46683	0.125723	-11.6672	1.87522e-31	9.01675e-30
Tnfrsf10b	97.3584	2.37306	0.203453	11.6639	1.94942e-31	9.3456e-30
Foxs1	46.4899	3.03155	0.260219	11.65	2.29488e-31	1.09691e-29
Inpp5b	941.955	-1.26467	0.108627	-11.6422	2.51304e-31	1.19763e-29
Aldh1a1	276.528	-2.96988	0.255136	-11.6404	2.56843e-31	1.21683e-29
E030003E18Rik	276.528	-2.96988	0.255136	-11.6404	2.56843e-31	1.21683e-29
Hmmr	985.914	-1.60468	0.137866	-11.6395	2.59651e-31	1.22653e-29
Panx3	1117.52	3.04963	0.262088	11.6359	2.70719e-31	1.27507e-29
Fech	3549.63	-2.68105	0.23055	-11.629	2.93661e-31	1.37909e-29
Maged1	5510.5	2.54985	0.219317	11.6263	3.02865e-31	1.41818e-29
Postn	1273.57	3.33305	0.287005	11.6132	3.52965e-31	1.64799e-29
Ift140	1985.46	-3.11398	0.26819	-11.6111	3.62055e-31	1.68554e-29
Rxylt1	205.917	1.45026	0.124913	11.6101	3.66034e-31	1.69916e-29
Olfml3	1688.68	3.10836	0.268108	11.5937	4.43655e-31	2.05356e-29
Cd24a	3235.51	-2.45715	0.212054	-11.5873	4.77715e-31	2.20488e-29
Nos2	38.5286	2.84352	0.245451	11.5849	4.91466e-31	2.26187e-29
Pitrm1	994.314	-1.128	0.0973873	-11.5826	5.04859e-31	2.31689e-29
Tspan18	104.426	2.04933	0.176956	11.581	5.14207e-31	2.35308e-29
Serpinb8	96.3018	2.55479	0.220754	11.5731	5.64395e-31	2.57543e-29
Klhl31	1410.4	3.64688	0.315392	11.563	6.34576e-31	2.8875e-29
Epha3	52.2837	4.46971	0.386601	11.5616	6.45304e-31	2.92804e-29
Sardh	111.974	2.00728	0.173666	11.5583	6.70259e-31	3.03273e-29
Prdx2	11282.6	-2.09838	0.181572	-11.5567	6.82736e-31	3.08053e-29
Gpx3	10639.7	1.91655	0.165869	11.5546	6.99474e-31	3.14724e-29
Apol11b	1683.88	-3.71274	0.321349	-11.5536	7.08024e-31	3.17684e-29
Mocs1	189.774	-1.73041	0.149797	-11.5517	7.23992e-31	3.23946e-29
Cd82	3359.94	-1.43809	0.124528	-11.5484	7.52299e-31	3.35679e-29
Acvr1	109.609	2.22289	0.192607	11.541	8.1945e-31	3.64633e-29
Htra3	216.315	2.72081	0.23576	11.5406	8.23684e-31	3.65507e-29
Mcam	118.088	2.72513	0.236328	11.5312	9.18994e-31	4.0668e-29
Ptgfrn	65.1366	3.30039	0.286344	11.526	9.76171e-31	4.30799e-29
Rnf139	324.471	-1.95336	0.169559	-11.5202	1.04387e-30	4.59415e-29
Gm10371	131.58	-3.59522	0.312994	-11.4866	1.54134e-30	6.76511e-29
Cd14	294.838	1.72484	0.150305	11.4756	1.74941e-30	7.65748e-29
Lpp	718.991	1.80395	0.157223	11.4738	1.78612e-30	7.79695e-29
Tom1l1	1937.14	-2.75573	0.240617	-11.4528	2.27728e-30	9.91418e-29
Prss23	63.5554	2.64538	0.231	11.4519	2.30079e-30	9.98953e-29
Npdc1	227.372	2.17505	0.189952	11.4505	2.33684e-30	1.01188e-28
Zfp9	82.2296	2.87859	0.251466	11.4472	2.4274e-30	1.04827e-28
Slc37a3	518.961	1.68799	0.147504	11.4437	2.52958e-30	1.08948e-28
Dst	111.06	2.00026	0.174916	11.4356	2.77607e-30	1.19245e-28
Fhdc1	294.279	-2.98105	0.260708	-11.4344	2.81334e-30	1.20525e-28
Sulf1	122.311	2.34479	0.205132	11.4307	2.93892e-30	1.25571e-28
Abtb1	1587.25	-1.23779	0.108317	-11.4274	3.04975e-30	1.29961e-28
Snai2	178.201	2.30817	0.202133	11.4191	3.35803e-30	1.42721e-28
Wdr81	265.257	-1.96164	0.171844	-11.4153	3.50811e-30	1.48707e-28
Ampd3	760.708	-2.12144	0.185938	-11.4094	3.75261e-30	1.58654e-28
Zfp862-ps	81.2142	2.14175	0.187765	11.4065	3.87849e-30	1.63546e-28
Lpin3	84.8374	2.99368	0.26254	11.4028	4.04918e-30	1.70298e-28
Meis3	90.5465	1.98282	0.173999	11.3956	4.39883e-30	1.84522e-28
Lamc1	91.0071	2.61853	0.230074	11.3812	5.18625e-30	2.16987e-28
BC035044	423.954	-1.5318	0.134601	-11.3803	5.24318e-30	2.18801e-28
Aurka	1896.32	-1.55638	0.136823	-11.3751	5.56082e-30	2.31456e-28
Gfi1b	1152.7	-3.16289	0.278403	-11.3608	6.55335e-30	2.72065e-28
Ddr2	289.277	2.43921	0.214716	11.3602	6.60107e-30	2.72681e-28
Slc4a1	7328.65	-3.39603	0.298942	-11.3602	6.60204e-30	2.72681e-28
Nkd2	67.241	2.67219	0.235404	11.3515	7.28996e-30	2.99558e-28
Macir	264.109	-1.23744	0.10905	-11.3474	7.64018e-30	3.1315e-28
Gtpbp2	378.545	-1.59025	0.140226	-11.3406	8.25666e-30	3.37559e-28
Echdc2	72.2851	2.65089	0.233827	11.337	8.60567e-30	3.50937e-28
Klf1	392.705	-3.30916	0.291897	-11.3367	8.62985e-30	3.51034e-28
Msx1	68.1848	2.93804	0.259427	11.3251	9.8579e-30	3.99977e-28
Gpr153	62.4287	3.28171	0.289794	11.3243	9.94577e-30	4.02529e-28
P2ry6	159.931	2.03666	0.179981	11.3159	1.09413e-29	4.41709e-28
Cenpf	1041.26	-1.60863	0.142215	-11.3112	1.15447e-29	4.63745e-28
Lox	661.185	2.98717	0.264084	11.3114	1.15189e-29	4.63745e-28
Asb1	187.88	-2.17835	0.192594	-11.3105	1.16365e-29	4.66272e-28
Pigq	1005.39	-2.26088	0.199913	-11.3093	1.18032e-29	4.71777e-28
Fam210b	315.958	-2.25395	0.199542	-11.2956	1.37934e-29	5.4996e-28
Sccpdh	174.758	1.51591	0.134251	11.2916	1.44404e-29	5.74337e-28
Smim5	536.812	-1.84623	0.163749	-11.2748	1.74853e-29	6.93727e-28
Hemgn	17530.7	-3.58424	0.318138	-11.2663	1.92479e-29	7.61782e-28
Kcnk1	170.128	2.68942	0.238988	11.2534	2.2294e-29	8.80175e-28
Grb14	107.739	2.59005	0.230248	11.249	2.34364e-29	9.23015e-28
Morc4	44.9778	2.80174	0.249086	11.2481	2.36708e-29	9.29976e-28
Sec14l2	433.144	-2.36575	0.210383	-11.245	2.45161e-29	9.6084e-28
Slc16a1	389.722	-2.00033	0.177975	-11.2394	2.61097e-29	1.02081e-27
Nes	70.9816	3.16012	0.281441	11.2284	2.95827e-29	1.1538e-27
Luzp1	95.1404	2.05855	0.183562	11.2145	3.46293e-29	1.34737e-27
Lmo2	2343.42	-2.38912	0.213114	-11.2105	3.6201e-29	1.40512e-27
Acsl1	1455.18	-1.53216	0.136738	-11.2051	3.84922e-29	1.49046e-27
Cd63-ps	664.284	1.62623	0.145187	11.201	4.0321e-29	1.55753e-27
Ptn	413.443	3.55832	0.317832	11.1956	4.2852e-29	1.65134e-27
Rnf123	218.108	-2.20384	0.196894	-11.193	4.41043e-29	1.69554e-27
Abcg2	1261.89	-1.89174	0.169194	-11.1809	5.05962e-29	1.94048e-27
Rpa1	2555.09	-1.39717	0.124982	-11.179	5.16675e-29	1.97687e-27
F930017D23Rik	129.695	-3.3941	0.303695	-11.176	5.34384e-29	2.03978e-27
Ifitm5	397.848	2.82923	0.253602	11.1562	6.67897e-29	2.54338e-27
Rbp1	149.635	2.50227	0.224554	11.1433	7.71891e-29	2.93246e-27
Ccnd3	857.982	-1.43467	0.12877	-11.1414	7.88924e-29	2.99011e-27
Sh3pxd2a	153.857	2.17303	0.195215	11.1315	8.8163e-29	3.33364e-27
Gulp1	56.9593	2.90679	0.261174	11.1297	8.98926e-29	3.39108e-27
Npnt	185.296	2.77045	0.248949	11.1286	9.10422e-29	3.42642e-27
Chn1	232.265	2.26476	0.203602	11.1235	9.64387e-29	3.62106e-27
Apeh	519.261	-1.91134	0.171962	-11.1149	1.06135e-28	3.97587e-27
Stab1	243.667	2.30667	0.207583	11.1121	1.09593e-28	4.09587e-27
Nfatc4	40.0258	2.84104	0.255684	11.1115	1.10258e-28	4.11119e-27
Gaa	514.854	1.05332	0.094918	11.0971	1.29544e-28	4.81914e-27
Add2	964.309	-3.37455	0.304382	-11.0865	1.45814e-28	5.41193e-27
L3hypdh	53.3905	2.47088	0.222883	11.086	1.46707e-28	5.43255e-27
Rpa2	1626	-1.37977	0.124476	-11.0846	1.48969e-28	5.50364e-27
Glis2	75.1618	2.52772	0.228043	11.0844	1.49364e-28	5.50561e-27
P3h3	90.7913	2.79039	0.251951	11.0751	1.65648e-28	6.09192e-27
Tnnt3	1432.7	3.75323	0.338977	11.0722	1.71093e-28	6.27781e-27
Ly6g6f	232.421	-1.96779	0.177737	-11.0714	1.72754e-28	6.324e-27
Sgcb	122.767	1.7121	0.154645	11.0712	1.73137e-28	6.324e-27
Fabp3	91.0343	3.30979	0.299115	11.0653	1.84895e-28	6.72301e-27
Lrp1	673.202	1.95157	0.176366	11.0654	1.84609e-28	6.72301e-27
Colec12	168.891	1.77908	0.160876	11.0587	1.98853e-28	7.21423e-27
Sptb	646.811	-3.63239	0.328479	-11.0582	2.00042e-28	7.24108e-27
Nexn	95.3241	3.46612	0.313549	11.0545	2.08594e-28	7.53371e-27
Fkbp7	1557.97	2.67373	0.241932	11.0516	2.15414e-28	7.76263e-27
Ostc	2353.76	1.33913	0.121359	11.0344	2.60735e-28	9.37482e-27
Col11a1	2858.59	2.00546	0.181761	11.0335	2.63409e-28	9.44988e-27
Hmgb3	389.385	-1.6796	0.152278	-11.0298	2.74482e-28	9.82525e-27
Bmp1	917.933	2.42915	0.220712	11.006	3.57608e-28	1.27724e-26
Dtl	1227.34	-1.84996	0.168545	-10.976	4.98338e-28	1.77594e-26
Pdzk1ip1	674.751	-3.35648	0.306021	-10.9682	5.4365e-28	1.93314e-26
Car2	11969.8	-3.14977	0.287326	-10.9624	5.79519e-28	2.05614e-26
Pdgfc	168.84	2.06075	0.188206	10.9494	6.68561e-28	2.36685e-26
Cnrip1	65.5711	2.29047	0.20944	10.9361	7.74334e-28	2.7353e-26
Myh4	863.04	4.29544	0.392811	10.9351	7.82887e-28	2.75946e-26
Dbn1	47.3468	2.71047	0.247994	10.9296	8.32361e-28	2.92744e-26
Chek2	364.165	-1.4291	0.13076	-10.9292	8.36129e-28	2.93429e-26
Efs	98.6686	2.71924	0.248814	10.9288	8.39166e-28	2.93854e-26
Cdc6	1437.77	-2.28792	0.209355	-10.9284	8.42907e-28	2.94524e-26
Klhl13	165.635	2.37926	0.218151	10.9065	1.07294e-27	3.74088e-26
Serf1	289.853	1.70016	0.156042	10.8956	1.21006e-27	4.20986e-26
Gfap	62.2391	-3.2629	0.299521	-10.8937	1.23489e-27	4.27777e-26
Wls	739.627	1.54753	0.142055	10.8939	1.23255e-27	4.27777e-26
Slc35a2	255.646	1.36203	0.125213	10.8777	1.47164e-27	5.08695e-26
Anpep	60.1154	2.4654	0.226784	10.8711	1.58207e-27	5.45697e-26
Chaf1b	846.575	-1.28932	0.1187	-10.862	1.74867e-27	6.0187e-26
Lman1	504.075	1.70375	0.156918	10.8576	1.8349e-27	6.30202e-26
Hoxc10	84.0013	2.42067	0.223074	10.8514	1.96336e-27	6.72888e-26
Prss34	1274.5	-1.90583	0.175652	-10.85	1.99342e-27	6.8174e-26
Rfx2	101.272	-2.57678	0.237594	-10.8453	2.09944e-27	7.16477e-26
Eva1b	87.0385	2.11507	0.195094	10.8413	2.19428e-27	7.45844e-26
Mtfr1	2145.94	-2.05437	0.189497	-10.8412	2.19658e-27	7.45844e-26
Slc25a37	5353.05	-3.0669	0.282897	-10.841	2.19938e-27	7.45844e-26
Slc66a2	1698.04	-1.6664	0.15372	-10.8405	2.2125e-27	7.48719e-26
Abcg4	110.033	-2.95272	0.272497	-10.8358	2.32915e-27	7.86539e-26
Samd11	70.9237	-3.65365	0.337495	-10.8258	2.59827e-27	8.75584e-26
Ccdc77	732.399	-1.55324	0.143667	-10.8114	3.0406e-27	1.0225e-25
Pdxdc1	399.681	1.34524	0.124591	10.7972	3.54678e-27	1.19024e-25
Snai1	110.874	2.77663	0.25738	10.788	3.92038e-27	1.31288e-25
Cavin3	126.206	2.13338	0.197811	10.7849	4.05606e-27	1.3555e-25
Mylk3	336.349	-3.52564	0.327353	-10.7701	4.76247e-27	1.58828e-25
Smpdl3b	69.4851	2.88564	0.26832	10.7545	5.64394e-27	1.87836e-25
Nid2	85.4173	1.9435	0.180764	10.7516	5.8229e-27	1.93392e-25
Chpf	84.7817	2.57866	0.239873	10.7501	5.92055e-27	1.96231e-25
Cd200	1254.46	2.13533	0.198721	10.7454	6.23202e-27	2.0613e-25
Gja1	11736.4	2.12747	0.198041	10.7426	6.42228e-27	2.11988e-25
Angpt2	191.95	1.67619	0.156211	10.7303	7.33826e-27	2.41727e-25
Specc1	665.078	-1.2797	0.119359	-10.7215	8.07018e-27	2.65295e-25
Gm867	256.956	-3.81538	0.355925	-10.7196	8.23267e-27	2.70085e-25
Iba57	143.588	-3.12267	0.291495	-10.7126	8.88222e-27	2.90802e-25
Snx22	297.743	-3.32867	0.310854	-10.7081	9.32173e-27	3.04573e-25
Tmem86b	127.922	-3.01009	0.281357	-10.6985	1.03471e-26	3.37392e-25
Apln	44.7829	3.25846	0.304632	10.6964	1.05821e-26	3.44355e-25
Prrc1	500.032	1.54644	0.144625	10.6928	1.10044e-26	3.57376e-25
Car12	171.464	2.56667	0.240132	10.6886	1.15096e-26	3.7303e-25
Abca7	360.016	-1.315	0.123292	-10.6658	1.47188e-26	4.76085e-25
Slc22a4	211.734	-2.01488	0.189124	-10.6538	1.67395e-26	5.40361e-25
Fah	98.2984	2.11284	0.198553	10.6412	1.91743e-26	6.17718e-25
Ephb3	62.1225	2.70733	0.254548	10.6358	2.03007e-26	6.52702e-25
Urod	1985.15	-2.20866	0.207705	-10.6337	2.07769e-26	6.66683e-25
Myl1	742.312	3.72032	0.350277	10.6211	2.37775e-26	7.61447e-25
Stard10	149.069	-2.45313	0.230973	-10.6208	2.38402e-26	7.6194e-25
Lmcd1	64.808	2.44307	0.230044	10.62	2.40541e-26	7.67254e-25
Dnajb2	511.5	-2.94461	0.277342	-10.6173	2.47717e-26	7.88582e-25
Asns	1143.67	-1.64174	0.155123	-10.5835	3.55491e-26	1.12944e-24
Gm4532	307.718	-1.35468	0.128005	-10.5831	3.57128e-26	1.13018e-24
Septin1	307.718	-1.35468	0.128005	-10.5831	3.57128e-26	1.13018e-24
Vasn	158.133	2.69145	0.254411	10.5791	3.72344e-26	1.17602e-24
Ank1	409.758	-2.99438	0.283169	-10.5745	3.91171e-26	1.23307e-24
Elk3	164.273	1.54222	0.145914	10.5694	4.13066e-26	1.29954e-24
Plcd1	360.778	2.45699	0.232554	10.5652	4.31919e-26	1.35621e-24
Gpx8	1375.76	2.18693	0.207069	10.5614	4.50035e-26	1.41034e-24
P3h1	257.596	2.60912	0.247584	10.5383	5.75267e-26	1.7993e-24
Srprb	478.54	1.27674	0.121181	10.5358	5.90575e-26	1.8436e-24
Slc1a4	38.0911	2.85102	0.270642	10.5343	6.00323e-26	1.87041e-24
Ecscr	155.31	2.27887	0.216352	10.5332	6.0747e-26	1.88902e-24
Elane	23184.5	-1.41176	0.134033	-10.533	6.08931e-26	1.88992e-24
Unc5cl	40.4755	-3.07973	0.292452	-10.5307	6.23594e-26	1.9317e-24
Nxpe2	1828.97	-3.2702	0.310587	-10.5291	6.34366e-26	1.9613e-24
Rcn2	300.831	1.34696	0.128041	10.5198	7.00339e-26	2.16112e-24
Kcnn4	2200.15	-2.90544	0.276546	-10.5061	8.09386e-26	2.49285e-24
Slc38a10	420.113	1.22018	0.116237	10.4974	8.88311e-26	2.73071e-24
Niban2	292.615	1.97048	0.187768	10.4942	9.18359e-26	2.8177e-24
Ift74	221.536	1.31249	0.125146	10.4876	9.84734e-26	3.01561e-24
Msr1	159.079	2.48916	0.237393	10.4854	1.00784e-25	3.0805e-24
Ccrl2	206.891	-2.23129	0.212817	-10.4846	1.01717e-25	3.10313e-24
Tnfaip1	603.749	1.96737	0.187798	10.476	1.11373e-25	3.3913e-24
Pdpn	1375.21	3.06213	0.292461	10.4702	1.18362e-25	3.59731e-24
Copz2	404.845	2.70623	0.258559	10.4666	1.23009e-25	3.73149e-24
Bhlhe40	485.203	1.86246	0.178136	10.4553	1.3856e-25	4.19534e-24
Cd36	1508.07	-1.40111	0.134022	-10.4544	1.39945e-25	4.22933e-24
Spta1	1006.24	-3.56409	0.341281	-10.4433	1.57316e-25	4.74539e-24
Blvrb	4799.78	-2.55892	0.245143	-10.4384	1.65499e-25	4.98292e-24
Sfrp2	55.9064	4.2468	0.407138	10.4309	1.79258e-25	5.3871e-24
Lockd	264.484	-1.83207	0.175697	-10.4274	1.85857e-25	5.57503e-24
Mki67	1909.16	-1.7776	0.170602	-10.4196	2.01804e-25	6.04213e-24
Fancd2	164.507	-1.75592	0.168528	-10.4191	2.02806e-25	6.04963e-24
Kdelr1	414.153	1.30232	0.124992	10.4192	2.02606e-25	6.04963e-24
Slc35e4	71.9594	1.81294	0.17415	10.4102	2.22755e-25	6.6324e-24
Hagh	3163.33	-2.26686	0.218085	-10.3944	2.63032e-25	7.81719e-24
Arpin	133.185	2.06747	0.19899	10.3898	2.75864e-25	8.18346e-24
Bicc1	79.64	2.36267	0.227419	10.3891	2.78088e-25	8.23425e-24
Pkhd1l1	92.0503	-3.78864	0.365068	-10.3779	3.12623e-25	9.22295e-24
Stradb	746.837	-2.17585	0.209659	-10.378	3.12116e-25	9.22295e-24
Gstm2	274.333	2.41831	0.233071	10.3759	3.19325e-25	9.40345e-24
Pcsk6	177.421	2.59986	0.250628	10.3734	3.27717e-25	9.63296e-24
Pidd1	170.22	-1.50664	0.145277	-10.3708	3.36613e-25	9.87645e-24
Glrx5	209.18	-1.87104	0.180566	-10.3621	3.68751e-25	1.07997e-23
Pip5k1b	269.477	-2.02477	0.195473	-10.3583	3.83692e-25	1.12169e-23
Tal1	170.719	-2.56636	0.247828	-10.3554	3.95517e-25	1.15416e-23
Uaca	222.143	2.04369	0.197609	10.3421	4.54446e-25	1.32373e-23
Slc1a5	481.203	-1.18864	0.114959	-10.3396	4.6629e-25	1.35578e-23
Birc5	3129.31	-1.65683	0.160488	-10.3237	5.50572e-25	1.59795e-23
Arhgef25	72.7183	2.22313	0.215398	10.3211	5.65982e-25	1.63972e-23
Trim58	63.1228	-3.66263	0.355471	-10.3036	6.78773e-25	1.96296e-23
Shc2	198.986	2.15322	0.208999	10.3025	6.86508e-25	1.98177e-23
Asb17os	80.7476	-3.32807	0.323435	-10.2898	7.83647e-25	2.25814e-23
Kmo	95.1064	-1.77224	0.172326	-10.2842	8.30168e-25	2.38792e-23
Sh3tc2	755.511	-3.62046	0.352298	-10.2767	8.97479e-25	2.57693e-23
Eml1	135.846	2.52188	0.245422	10.2757	9.07175e-25	2.60014e-23
Fbxo7	527.017	-1.93679	0.188508	-10.2743	9.20113e-25	2.63254e-23
Git1	189.303	1.6464	0.160364	10.2666	9.96597e-25	2.84631e-23
Pdlim4	92.8656	2.62548	0.255818	10.2631	1.03372e-24	2.9471e-23
Loxl2	80.4927	2.81218	0.274037	10.2621	1.04441e-24	2.97233e-23
Orc1	159.924	-2.00265	0.195236	-10.2576	1.0937e-24	3.10711e-23
Acta1	4472.93	4.114	0.401123	10.2562	1.10988e-24	3.14752e-23
Col3a1	7466.97	3.83828	0.374477	10.2497	1.18689e-24	3.36002e-23
Inhca	230.948	-3.40229	0.331955	-10.2492	1.19269e-24	3.3705e-23
Chrna1	101.246	6.16282	0.60142	10.2471	1.21928e-24	3.43962e-23
Rhag	594.766	-3.21703	0.31419	-10.2391	1.32458e-24	3.73013e-23
Adrb2	185.838	-1.99843	0.195425	-10.2261	1.51556e-24	4.26049e-23
Serinc3	4263.48	-1.30368	0.127496	-10.2252	1.52895e-24	4.29066e-23
Plod2	243.128	2.45224	0.239829	10.225	1.53296e-24	4.29443e-23
Slc6a9	77.1156	-2.02512	0.198069	-10.2243	1.54283e-24	4.31457e-23
Ptdss2	1815.4	-3.06298	0.299621	-10.2228	1.56676e-24	4.3739e-23
Slc41a3	105.873	-1.57063	0.153683	-10.2199	1.61439e-24	4.49905e-23
BC039771	324.847	1.50543	0.147447	10.21	1.78919e-24	4.969e-23
Rin2	324.847	1.50543	0.147447	10.21	1.78919e-24	4.969e-23
P4ha1	782.751	2.74597	0.269091	10.2046	1.89078e-24	5.24211e-23
Frzb	74.0451	3.38274	0.331505	10.2042	1.89939e-24	5.25693e-23
Omd	638.008	2.61745	0.256812	10.1921	2.15095e-24	5.94296e-23
Ap1b1	741.045	-1.34706	0.132309	-10.1812	2.40553e-24	6.63498e-23
Pgm3	418.941	1.74168	0.171189	10.1741	2.58889e-24	7.12852e-23
Fgfr1	523.599	1.83804	0.180702	10.1716	2.65388e-24	7.29501e-23
Gabarapl2	542.016	-1.06943	0.105243	-10.1615	2.94504e-24	8.08156e-23
Islr	2497.99	1.27799	0.125785	10.1602	2.98616e-24	8.18045e-23
Gprc5c	961.393	2.42537	0.238888	10.1527	3.22171e-24	8.81075e-23
Grb10	3555.24	2.62526	0.258602	10.1517	3.25523e-24	8.88733e-23
Cd63	8478.03	1.57519	0.155308	10.1424	3.58365e-24	9.76741e-23
Mageh1	134.728	2.10466	0.207661	10.1351	3.85977e-24	1.05022e-22
Ssbp2	523.778	-1.35543	0.133866	-10.1253	4.26873e-24	1.15954e-22
Mmp2	1669.31	2.74928	0.27163	10.1214	4.43901e-24	1.20376e-22
Adamts1	41.8353	2.36326	0.233509	10.1206	4.47606e-24	1.21177e-22
Slc13a5	190.8	2.70611	0.267618	10.1118	4.89656e-24	1.32339e-22
Lpin2	659.188	-1.47622	0.145998	-10.1112	4.92598e-24	1.32911e-22
Bcar1	84.999	1.92421	0.190317	10.1106	4.96048e-24	1.33618e-22
Pmp22	485.749	1.43958	0.142417	10.1082	5.08001e-24	1.36609e-22
Igdcc4	29.2621	3.47427	0.34398	10.1002	5.51372e-24	1.48025e-22
Adam33	179.264	-3.16663	0.313561	-10.0989	5.58521e-24	1.49695e-22
Selenos	1634.07	1.43824	0.142655	10.082	6.63861e-24	1.77632e-22
Sdc3	278.873	1.40841	0.139703	10.0815	6.67107e-24	1.78205e-22
Col15a1	34.19	3.14532	0.312118	10.0773	6.95868e-24	1.8558e-22
Cdkn1a	1058.97	2.17185	0.215575	10.0747	7.15112e-24	1.90397e-22
Sh2d4a	159.702	-2.88588	0.286739	-10.0645	7.93009e-24	2.10789e-22
C1qtnf1	151.537	2.41793	0.24036	10.0596	8.33178e-24	2.21101e-22
Pnp2	128.395	-2.61543	0.260208	-10.0513	9.06476e-24	2.40157e-22
Ankle1	122.659	-2.21907	0.22101	-10.0406	1.01076e-23	2.67344e-22
Loxl1	84.0214	2.12236	0.211467	10.0364	1.05489e-23	2.78561e-22
Tspan8	1339.79	-3.34569	0.333421	-10.0344	1.07571e-23	2.83593e-22
Selenom	579.44	2.0178	0.201132	10.0322	1.09997e-23	2.89516e-22
Gorasp2	706.791	1.18927	0.118576	10.0296	1.1295e-23	2.96801e-22
Pdgfrl	618.79	3.02061	0.301403	10.0218	1.22246e-23	3.20708e-22
Redrum	269.352	-3.35172	0.334466	-10.0211	1.23129e-23	3.22498e-22
Slbp	522.993	-1.37317	0.13704	-10.0202	1.24232e-23	3.24859e-22
Afmid	87.1522	-2.12973	0.21268	-10.0138	1.32599e-23	3.46176e-22
Top2a	5303.15	-1.7269	0.172549	-10.0082	1.40324e-23	3.6575e-22
Tmpo	1901.39	-1.20392	0.120465	-9.99398	1.61944e-23	4.21421e-22
Tfr2	354.798	-2.17928	0.218209	-9.98708	1.73612e-23	4.51056e-22
Diaph3	85.0523	-1.93358	0.193715	-9.98154	1.836e-23	4.76238e-22
Apip	888.498	-1.01782	0.101976	-9.981	1.84592e-23	4.7804e-22
Hdlbp	3913.8	1.44528	0.144844	9.97819	1.89899e-23	4.90993e-22
Gale	509.035	1.47264	0.147648	9.97402	1.98041e-23	5.11225e-22
Gpc1	197.473	2.56356	0.257112	9.97059	2.05e-23	5.28342e-22
Grina	1057.42	-1.60217	0.160729	-9.96815	2.10114e-23	5.40657e-22
Supt4a	844.5	-1.09176	0.109639	-9.95782	2.3311e-23	5.98873e-22
Cd5l	466.092	-2.50591	0.251682	-9.95665	2.35876e-23	6.05014e-22
Gpx7	1091.46	3.36677	0.338655	9.94161	2.74363e-23	7.02613e-22
Vim	2524.89	1.62236	0.163222	9.93962	2.79885e-23	7.15617e-22
Jag1	828.334	1.96678	0.197905	9.93796	2.8459e-23	7.26494e-22
Jam2	130.466	1.83632	0.184799	9.93686	2.87758e-23	7.33419e-22
Mpo	14143.3	-1.51782	0.152837	-9.93097	3.05257e-23	7.7679e-22
Ano5	195.713	3.85869	0.388824	9.92401	3.27335e-23	8.31659e-22
Csf3r	1132.73	-1.02205	0.103065	-9.91652	3.52835e-23	8.95033e-22
Ces2g	658.084	-2.9956	0.302103	-9.91583	3.55306e-23	8.99886e-22
Hspb7	103.573	4.42941	0.446829	9.91298	3.65588e-23	9.24472e-22
Oip5	387.882	-1.85076	0.186704	-9.9128	3.66226e-23	9.24635e-22
Mcm10	1788.49	-1.96024	0.197774	-9.91151	3.70982e-23	9.35176e-22
Slc8a3	242.262	2.52443	0.25471	9.911	3.729e-23	9.38543e-22
Mmp11	85.4975	2.11343	0.213425	9.90245	4.06191e-23	1.02074e-21
Capn2	434.753	1.25706	0.126977	9.89988	4.16767e-23	1.04243e-21
Cdh11	551.867	1.82843	0.18469	9.89998	4.16377e-23	1.04243e-21
Peg3	45.5534	3.33162	0.336522	9.90018	4.15527e-23	1.04243e-21
Gid8	653.815	-2.30211	0.232698	-9.8931	4.45994e-23	1.11381e-21
Fam241a	92.3803	-1.89265	0.19136	-9.89054	4.57535e-23	1.14086e-21
Ccser2	128.084	1.61388	0.163184	9.88995	4.60275e-23	1.14592e-21
Tnn	246.196	3.68673	0.373058	9.88248	4.95895e-23	1.2327e-21
Gadd45g	202.272	1.61985	0.163921	9.88189	4.98845e-23	1.23812e-21
Gpr146	316.661	-1.93198	0.195663	-9.87398	5.39793e-23	1.33769e-21
Cttnbp2nl	78.0192	2.0328	0.206277	9.85471	6.54025e-23	1.61828e-21
Nradd	85.9742	1.78888	0.181548	9.85348	6.62136e-23	1.63584e-21
Cybrd1	64.7793	3.17756	0.322658	9.84807	6.98726e-23	1.72359e-21
Cryab	372.774	3.04422	0.309166	9.84656	7.09294e-23	1.74699e-21
Pkd2l2	65.6703	-2.21582	0.225058	-9.84555	7.16465e-23	1.76196e-21
Ncapd2	1414.27	-1.56869	0.159347	-9.84449	7.24055e-23	1.77791e-21
Klhl4	36.01	2.81363	0.285878	9.84205	7.4187e-23	1.81888e-21
Actn3	188.939	4.13489	0.420138	9.84173	7.44167e-23	1.82174e-21
Epb41	1591.78	-1.83175	0.186146	-9.84038	7.54251e-23	1.84362e-21
Serpine1	27.4583	4.40721	0.448342	9.83001	8.36068e-23	2.04051e-21
Sp7	204.003	2.71205	0.276282	9.81624	9.58554e-23	2.33238e-21
Cdkn3	909.874	-1.52844	0.15583	-9.80839	1.03606e-22	2.50894e-21
Errfi1	350.101	2.01655	0.205594	9.80837	1.03624e-22	2.50894e-21
Gba2	468.623	-1.35249	0.137893	-9.80827	1.03734e-22	2.50894e-21
Ttn	220.086	2.90034	0.295848	9.80348	1.08776e-22	2.62693e-21
Tacc3	1868.74	-1.31512	0.134214	-9.79865	1.14097e-22	2.75131e-21
Rab3il1	811.01	-2.42936	0.247951	-9.79775	1.15124e-22	2.77193e-21
Slc16a10	103.223	-1.92416	0.196437	-9.79529	1.1796e-22	2.83596e-21
Ncaph	1237.34	-1.59829	0.163243	-9.79084	1.23267e-22	2.95915e-21
Pon3	319.669	1.37707	0.140898	9.77351	1.46296e-22	3.50155e-21
Rad54l	607.543	-1.81905	0.186155	-9.77166	1.48996e-22	3.56087e-21
Igfbp7	200.658	2.33986	0.239694	9.76183	1.6417e-22	3.91769e-21
Wdhd1	1524.28	-2.07031	0.212319	-9.75097	1.82713e-22	4.35375e-21
Eno3	996.465	2.69688	0.277271	9.72652	2.32398e-22	5.5295e-21
1600020E01Rik	164.225	-1.74974	0.179899	-9.72626	2.33003e-22	5.5357e-21
Pcolce	5296.45	2.8442	0.292466	9.72487	2.36212e-22	5.60368e-21
Adgrd1	295.216	2.00566	0.206276	9.72317	2.40191e-22	5.6897e-21
Emilin2	220.177	-1.18793	0.122223	-9.71937	2.49313e-22	5.89711e-21
Blm	255.139	-1.86518	0.192023	-9.71331	2.64606e-22	6.24968e-21
Cd163	127.637	-1.91271	0.197078	-9.70537	2.86029e-22	6.73591e-21
Cdca3	2761.8	-1.93334	0.19924	-9.70361	2.91022e-22	6.84347e-21
Tmod1	556.13	-2.99846	0.309009	-9.70345	2.91483e-22	6.84432e-21
Sowaha	36.1435	-3.68425	0.379731	-9.70228	2.94841e-22	6.9131e-21
Stx2	239.087	-1.58302	0.163203	-9.69971	3.02359e-22	7.07908e-21
Col16a1	77.3771	2.406	0.248072	9.69878	3.05121e-22	7.13337e-21
Ppic	1714.7	2.46853	0.254678	9.69273	3.23766e-22	7.55828e-21
Marchf8	468.038	-2.50002	0.257945	-9.69206	3.25888e-22	7.59682e-21
Ms4a6d	375.37	1.97421	0.203872	9.68356	3.54154e-22	8.24381e-21
C1qtnf6	309.287	2.60035	0.268737	9.6762	3.80606e-22	8.84677e-21
Dnajc25	167.177	1.60655	0.166146	9.66949	4.06386e-22	9.41879e-21
Mettl7a1	236.268	-1.69552	0.175346	-9.66958	4.0603e-22	9.41879e-21
Nmnat3	329.721	-2.05342	0.212493	-9.66348	4.30978e-22	9.97442e-21
Cdk14	499.943	2.21412	0.229452	9.64964	4.93304e-22	1.13842e-20
Popdc2	87.0458	-2.0602	0.21355	-9.6474	5.04175e-22	1.16184e-20
Rbfox2	101.574	2.32295	0.240864	9.64423	5.20013e-22	1.19663e-20
Kifc1	266.094	-1.59519	0.165479	-9.63982	5.42841e-22	1.24737e-20
Col1a2	84969.1	2.06722	0.214587	9.63348	5.77405e-22	1.32491e-20
Hspb8	108.733	4.16127	0.432006	9.63243	5.8333e-22	1.3347e-20
Pklr	74.9543	-3.25904	0.33834	-9.63245	5.83205e-22	1.3347e-20
Pacsin2	593.268	-1.16272	0.120729	-9.63082	5.92548e-22	1.35387e-20
A730036I17Rik	53.8315	-3.31033	0.34379	-9.62892	6.03589e-22	1.37714e-20
Cilp	68.6631	5.00196	0.519561	9.62728	6.1331e-22	1.39589e-20
S1pr1	455.668	1.59365	0.165536	9.62724	6.1354e-22	1.39589e-20
Rsad2	3923.11	-3.30939	0.343876	-9.62377	6.34646e-22	1.44187e-20
Ryk	75.7975	1.95831	0.203573	9.6197	6.60236e-22	1.4979e-20
Asb4	59.5624	3.07611	0.320542	9.59658	8.26398e-22	1.87224e-20
Cavin4	56.5731	5.42458	0.565417	9.59396	8.47706e-22	1.91781e-20
Cd34	506.347	1.57644	0.164344	9.59232	8.61234e-22	1.94569e-20
Tbc1d19	151.811	1.3584	0.141714	9.58553	9.19865e-22	2.07524e-20
Pdgfra	207.916	1.83726	0.191714	9.58335	9.39481e-22	2.11653e-20
Map4	360.826	1.185	0.123656	9.58306	9.42131e-22	2.11953e-20
Ehd2	243.207	2.0323	0.212106	9.58153	9.56157e-22	2.14809e-20
S1pr3	531.393	1.51323	0.158157	9.56785	1.09151e-21	2.44876e-20
Rrm2	12610.2	-1.86932	0.195461	-9.56363	1.13696e-21	2.54718e-20
Tnfrsf19	433.515	1.96514	0.205497	9.5629	1.14507e-21	2.56178e-20
Dixdc1	62.7091	2.97774	0.311666	9.55428	1.24451e-21	2.78038e-20
Dmtn	1424.07	-3.53607	0.37038	-9.54714	1.33327e-21	2.97455e-20
Aqp9	305.092	-2.42353	0.253911	-9.54482	1.36349e-21	3.03777e-20
Fam171a1	105.719	1.58575	0.166198	9.54137	1.40952e-21	3.13599e-20
Dek	4780.7	-1.54314	0.161919	-9.5303	1.56832e-21	3.48448e-20
Cspg4	261.651	2.63805	0.276858	9.52851	1.59552e-21	3.54003e-20
Cdt1	256.504	-1.76033	0.184752	-9.52806	1.60247e-21	3.55057e-20
Prg2	17027.9	-1.57218	0.165091	-9.52312	1.68061e-21	3.71858e-20
Ugdh	1049.69	1.45522	0.152849	9.52059	1.7219e-21	3.80472e-20
Fam167a	71.3359	2.8558	0.299999	9.51936	1.74243e-21	3.8448e-20
Piezo2	24.5574	4.47433	0.470455	9.51065	1.8948e-21	4.1753e-20
Ano1	181.992	2.28805	0.240598	9.50986	1.90922e-21	4.20133e-20
Plek2	230.699	-2.32116	0.244156	-9.50688	1.96458e-21	4.31138e-20
Rhbdl2	126.682	2.00521	0.211045	9.50133	2.07224e-21	4.54146e-20
App	633.903	1.15959	0.122105	9.49664	2.16767e-21	4.74414e-20
Lca5	73.1062	1.71887	0.181078	9.49239	2.25791e-21	4.93494e-20
Tspan11	59.7129	3.34128	0.352129	9.48881	2.33695e-21	5.10077e-20
Ranbp10	1307.4	-2.85809	0.301235	-9.48788	2.35772e-21	5.13913e-20
Rffl	395.778	-1.86327	0.196536	-9.48053	2.52991e-21	5.507e-20
Mme	198.376	2.21127	0.23337	9.47536	2.65833e-21	5.77872e-20
Cdh5	82.3505	1.42887	0.150828	9.47352	2.70564e-21	5.87364e-20
Ms4a4a	121.9	1.85848	0.196307	9.46721	2.87423e-21	6.23123e-20
Ackr1	437.574	-2.86395	0.302609	-9.4642	2.95819e-21	6.39849e-20
Rgcc	1794.11	-1.34083	0.141675	-9.46416	2.95932e-21	6.39849e-20
Crtap	137.75	1.99382	0.210693	9.46313	2.98846e-21	6.45284e-20
Ifrd2	968.478	-2.16755	0.229222	-9.4561	3.19654e-21	6.89288e-20
Creb3l3	159.861	2.40478	0.254334	9.45521	3.22389e-21	6.94257e-20
Ccn1	197.082	2.63198	0.278446	9.45239	3.31181e-21	7.12237e-20
Dsel	40.4999	2.60214	0.275374	9.44947	3.40564e-21	7.31441e-20
Armcx2	115.332	2.09717	0.222012	9.44621	3.51333e-21	7.53564e-20
Ptpn7	1790.56	-1.24958	0.132352	-9.44135	3.6802e-21	7.88306e-20
Samd14	116.066	-2.06894	0.219156	-9.44047	3.71117e-21	7.93885e-20
Slc25a4	6946.6	1.80261	0.191233	9.42626	4.24972e-21	9.07884e-20
Hat1	1140.92	-1.08892	0.115579	-9.42139	4.45156e-21	9.48488e-20
Spn	144.642	-1.20124	0.127525	-9.41959	4.52872e-21	9.63654e-20
Dennd2c	121.741	-1.55232	0.164981	-9.40912	5.00299e-21	1.06317e-19
Timp2	1137.01	1.90373	0.202391	9.40619	5.14424e-21	1.09031e-19
Triqk	106.006	1.57702	0.167671	9.40544	5.18134e-21	1.09673e-19
Surf4	2284.58	1.29516	0.137765	9.40125	5.39184e-21	1.13979e-19
Bgn	9282.2	2.29373	0.243997	9.40066	5.42229e-21	1.14472e-19
Syce2	486.765	-1.56012	0.165973	-9.39986	5.46357e-21	1.15193e-19
Chac2	586.544	-2.37789	0.252984	-9.39936	5.48961e-21	1.1559e-19
Trpv4	129.24	2.26583	0.241426	9.3852	6.27948e-21	1.32049e-19
Fbxl9	161.71	-1.79725	0.191512	-9.38455	6.31842e-21	1.32695e-19
Fam117a	5521.44	-4.06967	0.433681	-9.38403	6.34988e-21	1.33182e-19
Ccl7	80.3503	4.00386	0.42686	9.37981	6.60904e-21	1.38437e-19
Smim1	685.003	-2.10351	0.224439	-9.37228	7.09822e-21	1.48491e-19
Capn5	207.738	-1.66735	0.177925	-9.3711	7.17806e-21	1.49966e-19
Nadk2	189.393	-1.37204	0.146503	-9.36525	7.5872e-21	1.58309e-19
Cela1	345.803	-1.3747	0.146939	-9.35556	8.31606e-21	1.73293e-19
Mkx	41.0039	2.8336	0.303012	9.35143	8.64739e-21	1.79964e-19
Mfge8	1030.35	1.88102	0.201247	9.34681	9.03286e-21	1.87744e-19
Sdk2	79.8609	2.16563	0.23188	9.33945	9.68384e-21	2.01015e-19
Nfic	415.037	1.16298	0.124535	9.3386	9.76127e-21	2.02361e-19
Akap6	56.59	2.41575	0.258739	9.33661	9.94675e-21	2.05941e-19
Rerg	265.049	2.35414	0.252235	9.33314	1.02782e-20	2.12531e-19
Hmgn3	327.584	1.1249	0.120563	9.33041	1.05467e-20	2.17802e-19
Cdca8	2084.96	-1.39206	0.149301	-9.32381	1.1224e-20	2.31198e-19
Enpp2	388.065	2.24992	0.241306	9.32392	1.12119e-20	2.31198e-19
Atp1a2	275.891	3.80409	0.408686	9.30809	1.30146e-20	2.67738e-19
Tspan6	828.018	2.17278	0.233561	9.30283	1.36755e-20	2.80976e-19
Marveld1	248.044	1.89484	0.203701	9.30206	1.37757e-20	2.82674e-19
Arhgap24	341.942	1.98139	0.213065	9.29945	1.41174e-20	2.89316e-19
Rhbdf1	111.828	1.82057	0.195983	9.28944	1.55106e-20	3.17465e-19
Tmem59	4761.31	1.08044	0.116317	9.28875	1.5611e-20	3.19114e-19
Tpm1	11293.2	1.46206	0.157587	9.27776	1.73074e-20	3.53343e-19
Smpd3	242.903	2.42995	0.261965	9.27584	1.76232e-20	3.59334e-19
Sfxn3	464.772	1.11273	0.120003	9.27259	1.81681e-20	3.69976e-19
Rab13	159.172	1.48545	0.16031	9.26615	1.92979e-20	3.92488e-19
Frk	59.883	2.3476	0.253384	9.26497	1.95127e-20	3.96356e-19
Hmox1	1086	1.53218	0.165406	9.26315	1.98481e-20	4.02662e-19
Mxd3	355.04	-2.06608	0.223186	-9.25721	2.0984e-20	4.2517e-19
Rnf212	22.5556	-3.36989	0.364071	-9.25613	2.11968e-20	4.28404e-19
Nqo1	214.394	-1.60109	0.173022	-9.25365	2.16949e-20	4.37922e-19
Casq1	218.22	3.13783	0.339285	9.24836	2.27964e-20	4.59581e-19
Tnfrsf12a	148.641	3.29358	0.356171	9.24717	2.30507e-20	4.64126e-19
Prss57	492.798	-1.25391	0.135634	-9.24479	2.35694e-20	4.73978e-19
Sfrp4	1474.68	1.68618	0.18244	9.24236	2.41119e-20	4.84282e-19
Slc16a6	411.306	-1.38388	0.149762	-9.24055	2.45239e-20	4.91944e-19
Apbb1	183.443	1.25317	0.13567	9.23694	2.53656e-20	5.08195e-19
Ccnb1	2518.65	-1.56884	0.169926	-9.2325	2.64393e-20	5.29048e-19
Clstn3	50.9058	-1.6387	0.177565	-9.22874	2.73823e-20	5.47238e-19
Mfap2	385.385	3.01429	0.326694	9.22663	2.79267e-20	5.57428e-19
Dysf	50.928	2.21988	0.240681	9.22332	2.88043e-20	5.74232e-19
Pcna	1639.73	-1.36841	0.148372	-9.22284	2.8933e-20	5.76085e-19
Pttg1	1509.41	-1.295	0.140425	-9.22195	2.9175e-20	5.80187e-19
Enah	125.177	2.01561	0.218602	9.22045	2.95857e-20	5.87629e-19
Anxa5	6722.08	1.70556	0.185091	9.21475	3.12e-20	6.18166e-19
Ergic1	646.571	1.16622	0.12656	9.21482	3.11812e-20	6.18166e-19
Gxylt2	558.002	2.39768	0.260261	9.2126	3.18306e-20	6.29886e-19
AA986860	41.6418	-2.47914	0.2693	-9.20586	3.38958e-20	6.69931e-19
Col24a1	94.154	2.29469	0.249628	9.19246	3.8396e-20	7.57945e-19
Gstp3	56.2594	-1.8473	0.200984	-9.19128	3.88188e-20	7.65353e-19
Cisd3	80.7102	2.05285	0.223519	9.18423	4.14473e-20	8.16178e-19
Snx24	77.9888	1.96208	0.213742	9.17965	4.32504e-20	8.50644e-19
Sema3b	65.7124	3.20446	0.349147	9.17797	4.39297e-20	8.6295e-19
Farp1	116.249	1.62989	0.177765	9.16882	4.78209e-20	9.38245e-19
Insc	215.148	2.51211	0.27407	9.16592	4.91244e-20	9.62647e-19
Sparcl1	298.732	2.60463	0.284187	9.16521	4.94516e-20	9.67881e-19
Cdh2	381.387	2.25143	0.245854	9.15761	5.30617e-20	1.03728e-18
Ubtd2	49.6777	1.87423	0.204793	9.15184	5.59723e-20	1.09285e-18
Trim59	155.388	-1.85427	0.202644	-9.15035	5.67476e-20	1.10665e-18
F2rl2	690.109	-1.42138	0.155374	-9.14811	5.79404e-20	1.12854e-18
Bnip3l-ps	226.036	-1.44749	0.15824	-9.14746	5.82885e-20	1.13395e-18
Mfap4	89.5746	4.62507	0.506071	9.13918	6.29305e-20	1.22278e-18
Mtap	180.916	1.45321	0.159083	9.13495	6.54349e-20	1.26991e-18
Trdn	103.539	3.40818	0.373165	9.13316	6.6528e-20	1.28957e-18
Gins1	369.877	-1.45387	0.159224	-9.13094	6.79044e-20	1.31467e-18
Wwtr1	45.2307	2.29602	0.251502	9.12926	6.89693e-20	1.33368e-18
Kif18b	367.502	-1.73808	0.190459	-9.12572	7.1263e-20	1.37639e-18
Sgo1	1061.17	-1.62413	0.178021	-9.12323	7.29176e-20	1.40665e-18
Porcn	61.0462	1.63164	0.178855	9.1227	7.32757e-20	1.41187e-18
Slc7a5	79.1076	-2.14758	0.235445	-9.12137	7.41819e-20	1.42763e-18
Kif18a	548.301	-2.00637	0.219972	-9.12103	7.44107e-20	1.43032e-18
Hapln4	30.9896	3.57584	0.392329	9.11438	7.91198e-20	1.51902e-18
Fblim1	421.4	1.48887	0.163391	9.11233	8.06317e-20	1.54621e-18
Coq8a	265.856	2.01777	0.22147	9.11077	8.18002e-20	1.56675e-18
Mcm4	1796.57	-1.31776	0.144651	-9.10993	8.24318e-20	1.57697e-18
Epn2	178.201	1.80403	0.19809	9.10709	8.46184e-20	1.61688e-18
Procr	34.5297	2.65448	0.291592	9.1034	8.75446e-20	1.67081e-18
Megf6	32.6992	3.93447	0.432317	9.10089	8.95925e-20	1.70788e-18
Pard6g	111.204	1.70628	0.187512	9.09961	9.06539e-20	1.72607e-18
Acss1	202.072	-2.06385	0.226836	-9.09841	9.16646e-20	1.74325e-18
Fignl1	1355.17	-1.64946	0.181312	-9.09736	9.25529e-20	1.75807e-18
Fanci	438.12	-1.99575	0.21942	-9.09557	9.40955e-20	1.78527e-18
Pik3r3	72.4731	2.09313	0.2304	9.08477	1.0392e-19	1.96935e-18
Psmf1	687.62	-1.64798	0.181439	-9.0828	1.05821e-19	2.00302e-18
Rab34	114.93	2.04904	0.225749	9.07662	1.12001e-19	2.11751e-18
Apol8	484.998	-3.4679	0.382079	-9.07641	1.12215e-19	2.11906e-18
Arl3	371.603	1.05051	0.115786	9.07283	1.15963e-19	2.18473e-18
Spag5	299.294	-1.32283	0.145859	-9.06928	1.19811e-19	2.25457e-18
P4ha3	28.9127	4.13031	0.455511	9.06743	1.21862e-19	2.29049e-18
Slc39a1	25560.1	1.11296	0.122745	9.06725	1.22056e-19	2.29147e-18
Plagl1	25.4028	2.91131	0.321104	9.06658	1.22809e-19	2.30292e-18
Mxra7	47.5929	2.93492	0.323817	9.06353	1.263e-19	2.36563e-18
Hspa4l	375.533	-1.61207	0.177972	-9.05797	1.32901e-19	2.48638e-18
Des	71.9917	4.40964	0.48705	9.05376	1.38129e-19	2.58118e-18
Pwwp3b	32.7483	2.61369	0.288725	9.05253	1.3969e-19	2.60615e-18
Tspan33	160.774	-3.68828	0.407435	-9.05246	1.39788e-19	2.60615e-18
Tmem131l	251.262	-1.20206	0.132855	-9.04792	1.45716e-19	2.71352e-18
Rftn2	180.944	2.02049	0.223377	9.04517	1.49431e-19	2.77949e-18
Lxn	415.132	1.41382	0.156373	9.04129	1.54835e-19	2.87668e-18
Thbs3	130.806	2.33698	0.25862	9.03634	1.62005e-19	3.00642e-18
Nxpe4	209.429	-1.29913	0.143874	-9.02963	1.72261e-19	3.19307e-18
Papss2	369.116	1.79436	0.198748	9.02831	1.74341e-19	3.22791e-18
Brca1	218.013	-1.72968	0.191697	-9.023	1.83006e-19	3.38057e-18
Slc38a4	141.476	2.89209	0.320615	9.02044	1.87329e-19	3.45647e-18
Pde4dip	220.352	1.76265	0.195722	9.00593	2.13846e-19	3.93671e-18
Ggt7	46.8433	2.0572	0.228491	9.0034	2.18833e-19	4.02393e-18
Lima1	391.053	1.2784	0.142025	9.00126	2.23139e-19	4.09843e-18
Ptk2	82.7132	1.35694	0.150755	9.00092	2.23835e-19	4.10653e-18
Atp1a1	519.424	1.13948	0.126634	8.99817	2.29503e-19	4.20573e-18
Pilrb1	219.935	-1.07744	0.119805	-8.99328	2.39951e-19	4.39219e-18
Itgb5	163.828	1.55491	0.172959	8.99004	2.47143e-19	4.5187e-18
Esco2	724.883	-1.78197	0.198344	-8.98422	2.60578e-19	4.75812e-18
Igsf10	36.9519	2.2203	0.247136	8.98411	2.60828e-19	4.75812e-18
Fbxo30	946.243	-2.34586	0.261146	-8.98295	2.63603e-19	4.8033e-18
Trim47	89.2008	1.85386	0.206467	8.97899	2.73273e-19	4.97387e-18
Cyp2s1	32.3945	3.70855	0.413251	8.97408	2.85728e-19	5.1947e-18
Fat1	160.229	1.80717	0.201385	8.97367	2.86805e-19	5.2052e-18
Kifap3	142.083	1.59783	0.178059	8.97361	2.86952e-19	5.2052e-18
Kif14	126.277	-1.79901	0.200528	-8.97136	2.92863e-19	5.30645e-18
2900026A02Rik	71.8688	2.32661	0.259401	8.96916	2.98791e-19	5.40778e-18
Casp12	101.814	1.93822	0.216105	8.96887	2.99579e-19	5.41595e-18
Antxr1	79.248	2.41865	0.269706	8.96773	3.02687e-19	5.46601e-18
Tex264	439.422	1.34444	0.149968	8.96486	3.10682e-19	5.6041e-18
Cdkl1	38.8983	-2.51506	0.280681	-8.96058	3.22983e-19	5.81948e-18
Clk3	1138.38	-1.06352	0.118739	-8.95674	3.34434e-19	6.01235e-18
Gm15915	33.1184	-2.65763	0.296716	-8.95683	3.34146e-19	6.01235e-18
Otub2	153.128	-2.03379	0.227104	-8.95536	3.38632e-19	6.08104e-18
Mcfd2	1363.06	1.24272	0.138784	8.95433	3.41812e-19	6.13129e-18
Col22a1	220.461	2.17886	0.243357	8.95336	3.44829e-19	6.17853e-18
Ak1	1016.76	2.45593	0.274583	8.94425	3.74492e-19	6.69514e-18
Igf2	26.956	3.65358	0.40848	8.94434	3.74183e-19	6.69514e-18
Aldob	23.0035	-4.08044	0.456403	-8.94043	3.87664e-19	6.92294e-18
Rnf10	561.355	-1.30112	0.145584	-8.9372	3.99173e-19	7.12058e-18
Gmfg	816.776	-1.06312	0.119013	-8.93282	4.15273e-19	7.39957e-18
Asb11	31.4386	2.93902	0.329134	8.92955	4.27745e-19	7.6134e-18
Isca1	1539.19	-1.70516	0.191009	-8.92713	4.37197e-19	7.77303e-18
Pdlim3	54.5717	4.44296	0.498134	8.9192	4.69661e-19	8.34102e-18
Fahd1	275.347	-1.825	0.204655	-8.91742	4.77262e-19	8.46668e-18
Fam234a	954.91	1.09894	0.123275	8.91456	4.89779e-19	8.67916e-18
Tmem39a	225.318	1.34319	0.150701	8.91296	4.96863e-19	8.79502e-18
Lrrc75b	33.6715	2.79654	0.313939	8.90789	5.20113e-19	9.19646e-18
Psmc3ip	255.761	-1.21802	0.13685	-8.90038	5.56561e-19	9.81936e-18
Cygb	67.6927	1.73418	0.194925	8.89668	5.75434e-19	1.01412e-17
Cdr2	195.066	-1.91098	0.214866	-8.89379	5.90597e-19	1.03971e-17
Ccnb1-ps	89.6062	-1.59465	0.179306	-8.8935	5.92155e-19	1.04131e-17
Rabgap1l	518.244	-1.36421	0.153397	-8.89336	5.92899e-19	1.04148e-17
Ms4a3	1225.8	-1.17261	0.131887	-8.89102	6.05516e-19	1.06249e-17
Col12a1	1616.24	2.78125	0.313188	8.88046	6.65821e-19	1.16577e-17
Fndc3b	178.261	1.95297	0.219945	8.87935	6.72536e-19	1.17624e-17
Myom2	66.3852	4.01352	0.452113	8.87727	6.85221e-19	1.19713e-17
Rom1	106.023	1.77568	0.200546	8.85424	8.42582e-19	1.46886e-17
Socs3	70.7704	1.47071	0.166168	8.85077	8.69153e-19	1.51355e-17
Marchf5	246.201	-1.70021	0.192124	-8.84955	8.7869e-19	1.52783e-17
Tk1	2083.25	-1.65057	0.186516	-8.84948	8.7925e-19	1.52783e-17
Bdh2	73.0183	1.64744	0.186207	8.84739	8.95893e-19	1.55507e-17
Kctd11	169.174	1.3706	0.154993	8.84302	9.31672e-19	1.61543e-17
Cyb5a	2469.05	-1.15349	0.130485	-8.84001	9.57085e-19	1.65771e-17
Spart	248.247	1.08517	0.122793	8.83736	9.80033e-19	1.69564e-17
Tmem150a	52.0327	2.10559	0.238273	8.8369	9.84131e-19	1.7009e-17
Wdr35	100.026	1.36798	0.154811	8.83647	9.87877e-19	1.70554e-17
Pml	715.121	-1.50992	0.170955	-8.83224	1.02604e-18	1.76954e-17
Ipo4	424.42	1.68092	0.190426	8.82719	1.07336e-18	1.84917e-17
Fcho1	158.131	-2.2501	0.254929	-8.82639	1.0811e-18	1.86051e-17
Capn6	234.977	2.70889	0.30697	8.82461	1.09842e-18	1.8883e-17
Colgalt1	263.862	1.37331	0.155697	8.82043	1.14021e-18	1.95805e-17
Pxdc1	58.0849	2.42004	0.274701	8.80972	1.25456e-18	2.15213e-17
Kremen1	43.6621	2.15539	0.244675	8.80919	1.26051e-18	2.16004e-17
Fstl1	4367.81	1.97507	0.224283	8.80616	1.2951e-18	2.21695e-17
Sppl2b	501.321	-2.0453	0.232266	-8.80585	1.29867e-18	2.22069e-17
Knl1	241.422	-1.47045	0.166998	-8.80524	1.30572e-18	2.23039e-17
Cda	35.9971	2.7055	0.307313	8.80374	1.32331e-18	2.25804e-17
Sell	1346.04	-1.21232	0.137729	-8.8022	1.34164e-18	2.2869e-17
Rps4l	148.556	2.05501	0.233487	8.8014	1.35124e-18	2.30082e-17
Tnc	3863.76	1.4497	0.164716	8.8012	1.35361e-18	2.30243e-17
Kcne3	84.3157	1.73592	0.197459	8.79131	1.47823e-18	2.51175e-17
Tpx2	1266.44	-1.43514	0.16325	-8.79106	1.48161e-18	2.51484e-17
Sh3bp4	84.8938	1.51872	0.172801	8.78883	1.51122e-18	2.5624e-17
Ube2t	186.873	-1.75458	0.199773	-8.78285	1.59387e-18	2.6997e-17
Hhat	77.7724	2.1477	0.244578	8.78124	1.61678e-18	2.73561e-17
Dnmt1	1156.6	-1.20996	0.137949	-8.77102	1.77053e-18	2.98948e-17
Ncapd3	853.669	-1.5704	0.179109	-8.76783	1.82142e-18	3.07219e-17
Mpl	288.651	-1.60261	0.182939	-8.76035	1.94645e-18	3.27965e-17
Eogt	97.9451	1.74334	0.19907	8.75739	1.9982e-18	3.36123e-17
Lbr	4132.02	-1.67458	0.19122	-8.75734	1.99904e-18	3.36123e-17
Myh1	116.566	3.9581	0.451991	8.75702	2.0048e-18	3.3674e-17
Vwa5a	260.974	1.04742	0.119725	8.74859	2.16032e-18	3.62484e-17
Pth1r	438.087	2.06818	0.236541	8.74344	2.26112e-18	3.79002e-17
Armh4	79.9095	3.0629	0.350332	8.74285	2.27298e-18	3.80594e-17
Eif5	2089.59	-1.36371	0.156043	-8.73936	2.34426e-18	3.92122e-17
Tipin	1920.36	-1.2352	0.141361	-8.73791	2.3746e-18	3.96785e-17
Slc6a8	128.326	1.80398	0.206532	8.73464	2.44441e-18	4.08027e-17
Fn3k	254.361	-3.44106	0.39461	-8.72016	2.7781e-18	4.63247e-17
Lhfpl6	343.738	1.36239	0.156281	8.71755	2.8428e-18	4.73546e-17
Xk	80.2878	-2.51353	0.288388	-8.71578	2.88758e-18	4.80508e-17
Plekhg4	17.8744	4.01914	0.461315	8.71235	2.9763e-18	4.94759e-17
Tubb6	1937.37	2.77917	0.319044	8.71091	3.0144e-18	5.00577e-17
Yap1	43.3165	2.5676	0.294821	8.70901	3.06543e-18	5.08231e-17
Zcchc24	79.4204	1.51821	0.174328	8.70896	3.0668e-18	5.08231e-17
Rhpn2	54.5149	1.96872	0.226077	8.70818	3.08801e-18	5.1122e-17
Spc25	841.347	-1.42276	0.163448	-8.70468	3.18471e-18	5.26687e-17
Smo	30.6917	2.24068	0.257507	8.70143	3.27723e-18	5.41432e-17
Itga4	277.527	-1.59524	0.183567	-8.69024	3.61689e-18	5.96935e-17
Gimap3	69.3325	-2.41148	0.277506	-8.68983	3.62971e-18	5.98438e-17
Slc43a3	1610.6	-1.91955	0.220932	-8.68843	3.67469e-18	6.05234e-17
Fbxo9	402.955	-1.94789	0.22436	-8.68195	3.89031e-18	6.40094e-17
Nrip3	70.6773	-3.51117	0.404547	-8.67926	3.98346e-18	6.54751e-17
Daam1	324.862	-1.75948	0.202762	-8.67756	4.04353e-18	6.63947e-17
Cpt1c	79.3905	1.90611	0.219708	8.67566	4.11172e-18	6.74456e-17
Gm16793	74.0419	-3.17918	0.366714	-8.66937	4.34537e-18	7.12057e-17
Kirrel	54.6412	2.18076	0.251571	8.66858	4.37526e-18	7.16227e-17
Ghitm	8574.3	-1.11797	0.128987	-8.66732	4.42424e-18	7.23509e-17
Usp13	43.4201	3.37853	0.390193	8.65861	4.77567e-18	7.80187e-17
Zc2hc1a	150.911	1.54781	0.17879	8.65716	4.83684e-18	7.89381e-17
Mboat2	86.8666	-1.58319	0.182925	-8.65488	4.93431e-18	8.04473e-17
Atp2b4	211.363	-1.62401	0.187793	-8.64788	5.24662e-18	8.54525e-17
Slc46a3	90.0084	-1.69332	0.195853	-8.64586	5.34017e-18	8.68884e-17
Snta1	99.9343	1.93115	0.22337	8.64552	5.356e-18	8.70432e-17
Hspb2	39.7649	2.36667	0.273761	8.64502	5.37957e-18	8.7265e-17
Myo1d	180.413	1.14126	0.132021	8.64458	5.40013e-18	8.75104e-17
Kif4	465.749	-1.47002	0.170069	-8.64364	5.44519e-18	8.81519e-17
Trbc2	32.7863	-2.35556	0.272535	-8.64316	5.46776e-18	8.84284e-17
Ptgis	860.924	2.00994	0.232606	8.64099	5.57289e-18	9.00382e-17
Dkkl1	33.692	-2.26601	0.262282	-8.6396	5.64094e-18	9.10464e-17
Ccne1	684.179	-2.61326	0.302524	-8.63818	5.71162e-18	9.20949e-17
Yif1a	1195.53	1.3633	0.157942	8.63165	6.04728e-18	9.74096e-17
B3galnt1	66.0474	1.82284	0.211306	8.62656	6.32265e-18	1.01743e-16
Atg4a	298.529	-1.22163	0.14165	-8.62424	6.45181e-18	1.03718e-16
A930006K02Rik	97.7461	-2.66931	0.309588	-8.62215	6.57107e-18	1.0553e-16
Abca3	87.2955	-1.60496	0.186148	-8.62196	6.58181e-18	1.05597e-16
Golm2	58.2297	2.03528	0.236192	8.61703	6.87122e-18	1.10131e-16
Pomt2	63.0449	1.45083	0.168379	8.61641	6.90835e-18	1.10616e-16
Myo1b	452.271	1.71876	0.199656	8.60861	7.39525e-18	1.18295e-16
Clec1b	972.118	-1.3799	0.160318	-8.60725	7.48356e-18	1.19588e-16
Gpc4	112.936	2.01302	0.234038	8.60123	7.88633e-18	1.259e-16
Raet1a	18.9888	3.59436	0.417993	8.59909	8.03474e-18	1.27763e-16
Raet1b	18.9888	3.59436	0.417993	8.59909	8.03474e-18	1.27763e-16
Raet1c	18.9888	3.59436	0.417993	8.59909	8.03474e-18	1.27763e-16
Raet1d	18.9888	3.59436	0.417993	8.59909	8.03474e-18	1.27763e-16
Fndc4	36.9921	2.29624	0.267081	8.59752	8.1454e-18	1.29395e-16
Igfbp3	45.8489	2.18977	0.254739	8.59612	8.24572e-18	1.30859e-16
Myadm	1179.21	1.19226	0.1387	8.59592	8.26033e-18	1.30962e-16
Hscb	308.602	-1.54211	0.179663	-8.58338	9.21234e-18	1.45912e-16
Asf1b	1749.27	-1.70678	0.198994	-8.57703	9.73551e-18	1.54047e-16
Mad2l1	1766.24	-1.31241	0.153039	-8.57568	9.85047e-18	1.55713e-16
Bola3	252.782	-1.39333	0.162551	-8.57166	1.02004e-17	1.61087e-16
Vwa1	34.4737	3.12255	0.364393	8.56918	1.04226e-17	1.64434e-16
6030468B19Rik	84.5165	-3.04619	0.356173	-8.55256	1.20389e-17	1.89563e-16
Boc	81.9699	1.91524	0.224007	8.5499	1.23195e-17	1.93791e-16
Zfp385b	67.4636	2.55396	0.299014	8.54126	1.32765e-17	2.08642e-16
Kif7	90.2609	2.18161	0.25554	8.53724	1.37464e-17	2.15815e-16
Sec22a	323.174	1.42063	0.166592	8.52764	1.49362e-17	2.34267e-16
Pola1	286.784	-1.4317	0.167975	-8.52331	1.55052e-17	2.42955e-16
Plk2	331.016	1.6299	0.191262	8.52178	1.57114e-17	2.45946e-16
P4hb	5281.43	1.47049	0.172623	8.51853	1.61594e-17	2.52714e-16
Nedd4	2606.96	1.29521	0.152096	8.51572	1.65552e-17	2.58653e-16
Cul4a	551.656	-1.15199	0.135357	-8.51076	1.728e-17	2.69712e-16
Tnfaip6	66.4818	2.38829	0.280624	8.51065	1.72965e-17	2.69712e-16
Pdzrn3	18.6848	3.05268	0.359301	8.49617	1.9595e-17	3.04963e-16
Vkorc1	220.515	2.39776	0.282214	8.49622	1.95862e-17	3.04963e-16
Egfl7	500.753	1.23041	0.144825	8.49586	1.96477e-17	3.05311e-16
Npy	24.4807	3.97941	0.468397	8.49581	1.96553e-17	3.05311e-16
Dck	1550.89	-1.65636	0.195181	-8.48628	2.13352e-17	3.30768e-16
Tbc1d31	218.465	-1.23888	0.146104	-8.47945	2.26251e-17	3.50429e-16
Nrep	917.498	2.36775	0.279622	8.4677	2.50278e-17	3.87269e-16
Gapt	367.708	-1.1899	0.140592	-8.46348	2.59505e-17	4.01162e-16
Dpt	201.725	3.95996	0.467912	8.46304	2.60502e-17	4.02317e-16
Ctsl	997.441	1.83678	0.217099	8.46053	2.66161e-17	4.10663e-16
Poglut2	236.776	1.28584	0.152208	8.44793	2.96524e-17	4.56636e-16
Vcan	332.551	2.13958	0.253283	8.44742	2.97819e-17	4.58191e-16
Cenpn	292.614	-1.11048	0.131464	-8.44704	2.98793e-17	4.59251e-16
Rbms3	196.335	1.67738	0.198712	8.44123	3.14011e-17	4.82182e-16
Dlx5	313.377	1.67217	0.198348	8.43049	3.44212e-17	5.28054e-16
Ercc6l	230.003	-1.42005	0.168492	-8.42802	3.51561e-17	5.38815e-16
Ccl6	4201.33	-1.072	0.12722	-8.42637	3.56548e-17	5.45938e-16
Traip	424.342	-1.45349	0.172672	-8.41763	3.84185e-17	5.87698e-16
Ccr9	146.406	-2.69177	0.319783	-8.4175	3.84612e-17	5.87792e-16
R3hdml	37.5219	2.14365	0.254683	8.41694	3.86449e-17	5.9004e-16
Pole2	332.73	-1.14599	0.13618	-8.4153	3.91881e-17	5.97766e-16
Bambi	608.962	1.68804	0.200645	8.41311	3.99277e-17	6.08383e-16
Pim1	4666.21	-1.72448	0.204977	-8.41302	3.99596e-17	6.08383e-16
Unc13d	480.513	-1.19737	0.142473	-8.40417	4.30885e-17	6.54782e-16
Atp8b2	208.435	2.31172	0.27516	8.40136	4.41346e-17	6.70048e-16
Ccdc148	47.0708	-2.61681	0.311594	-8.39816	4.53516e-17	6.87876e-16
Creb3l2	393.429	1.59847	0.19034	8.39798	4.54238e-17	6.88323e-16
Gja4	93.4545	2.59915	0.309627	8.39446	4.68055e-17	7.08593e-16
Rgs16	20.6029	3.72467	0.443803	8.39262	4.75443e-17	7.19101e-16
B9d1	132.393	1.7073	0.203463	8.3912	4.81217e-17	7.27153e-16
Gsg1l	22.4956	4.59873	0.548241	8.38815	4.93861e-17	7.44861e-16
Orc5	453.935	-1.11453	0.132885	-8.38721	4.97833e-17	7.5015e-16
Dars2	490.218	-1.15923	0.138276	-8.38343	5.14091e-17	7.73923e-16
Dse	157.666	1.34186	0.160093	8.38174	5.21497e-17	7.8434e-16
Pbk	1118.24	-1.1615	0.138615	-8.37935	5.32203e-17	7.99694e-16
Adam5	19.3561	3.69566	0.441157	8.37719	5.42075e-17	8.1377e-16
Eef2k	561.217	-1.14296	0.136507	-8.37285	5.62389e-17	8.41911e-16
Dpysl3	612.428	2.01924	0.241176	8.37245	5.64337e-17	8.44043e-16
Abcb9	41.2936	-2.37553	0.283777	-8.37111	5.7076e-17	8.52857e-16
Cmpk2	281.074	-2.44589	0.292207	-8.3704	5.74243e-17	8.57267e-16
Pold1	372.121	-1.39248	0.166457	-8.3654	5.99114e-17	8.93568e-16
Car1	3653.77	-2.97969	0.356469	-8.3589	6.33063e-17	9.43328e-16
Col23a1	26.9183	2.62211	0.313824	8.35535	6.52401e-17	9.71245e-16
Plk1	1418.57	-1.24659	0.149534	-8.33649	7.65302e-17	1.13827e-15
Fibin	190.566	2.10136	0.252103	8.33534	7.72734e-17	1.14826e-15
Wnt5a	107.049	3.28607	0.394256	8.33487	7.75806e-17	1.15177e-15
Slc25a21	68.1873	-3.08744	0.370453	-8.33424	7.79985e-17	1.15691e-15
Dsn1	391.605	-1.0337	0.124046	-8.3332	7.86847e-17	1.16601e-15
Metap2	10395.4	-1.42323	0.170801	-8.33266	7.90479e-17	1.17032e-15
Appl2	123.975	1.16423	0.139728	8.33211	7.94164e-17	1.17469e-15
Cd109	372.603	1.86154	0.223467	8.33026	8.06617e-17	1.19175e-15
Pcdh18	80.0269	1.84643	0.221766	8.32604	8.35889e-17	1.23301e-15
Sdsl	25.2733	-2.72528	0.327366	-8.32488	8.4413e-17	1.24403e-15
H2bc21	115.918	-1.35097	0.162315	-8.32314	8.56615e-17	1.26012e-15
Fxyd1	297.163	1.83925	0.220992	8.32268	8.59933e-17	1.2627e-15
Id3	3374.83	2.3468	0.281975	8.3227	8.59836e-17	1.2627e-15
Gask1a	42.5588	2.20119	0.264604	8.3188	8.88608e-17	1.30362e-15
Tspan17	172.006	1.4508	0.174442	8.3168	9.03671e-17	1.32451e-15
Tspan12	1960.28	1.73928	0.209186	8.3145	9.2137e-17	1.34922e-15
Bcl2l1	15189.4	-3.32498	0.400078	-8.31084	9.50233e-17	1.38938e-15
Armcx3	103.261	1.51925	0.182881	8.3073	9.79055e-17	1.42979e-15
Mst1	20.4289	-3.02879	0.364711	-8.30463	1.00129e-16	1.46094e-15
Mturn	78.8275	-1.91062	0.230162	-8.30118	1.03084e-16	1.50269e-15
Ocstamp	137.748	2.01852	0.243409	8.29272	1.10692e-16	1.61213e-15
Smarca1	87.9886	2.20625	0.266107	8.29083	1.1246e-16	1.6364e-15
Tfrc	1880.33	-2.18101	0.263154	-8.28797	1.15202e-16	1.6748e-15
Chtf18	105.625	-1.72592	0.208291	-8.28607	1.17051e-16	1.6986e-15
Sncaip	23.3541	2.33159	0.281491	8.28301	1.20098e-16	1.74126e-15
Dnajc1	196.478	1.07153	0.12943	8.27886	1.2436e-16	1.80142e-15
Tmod4	190.529	3.0766	0.371639	8.27847	1.24772e-16	1.80578e-15
Eda2r	22.6436	4.38128	0.529432	8.27543	1.2799e-16	1.85068e-15
Med12	131.59	-1.56483	0.189143	-8.27324	1.30369e-16	1.88339e-15
Ypel4	3250.95	-4.09195	0.494614	-8.27302	1.30613e-16	1.88523e-15
Cav2	497.939	1.99155	0.240794	8.27076	1.33106e-16	1.9195e-15
Abhd16a	411.376	-1.29708	0.157086	-8.25712	1.49225e-16	2.14618e-15
Rrbp1	3349.79	1.93049	0.233813	8.25656	1.49933e-16	2.15443e-15
Jkamp	583.219	1.1794	0.142857	8.25581	1.50875e-16	2.16603e-15
Nectin3	30.5103	2.4451	0.296608	8.24353	1.67209e-16	2.39839e-15
Mical2	111.941	2.57584	0.312476	8.24332	1.67499e-16	2.40043e-15
Tspan13	198.714	-1.31176	0.159148	-8.24237	1.68839e-16	2.41747e-15
Txlnb	31.9061	3.26304	0.396218	8.23546	1.78864e-16	2.55646e-15
Scd2	448.332	1.68522	0.204851	8.22656	1.92661e-16	2.75122e-15
Mef2c	838.317	1.5389	0.187137	8.22343	1.97771e-16	2.82169e-15
Slc39a8	39.2637	-2.02583	0.246455	-8.21989	2.03691e-16	2.90359e-15
Htra1	188.918	2.18418	0.26574	8.21921	2.04843e-16	2.91742e-15
Cfap74	27.9239	2.81235	0.342258	8.21704	2.08593e-16	2.96821e-15
Agtr1a	69.0549	-2.63589	0.320801	-8.21659	2.09379e-16	2.97676e-15
Tpm2	574.309	2.56014	0.311609	8.21586	2.10652e-16	2.99222e-15
Zfp341	49.4513	-2.63259	0.320505	-8.21389	2.14138e-16	3.03906e-15
Sec23a	2172.23	1.82064	0.2217	8.21219	2.17199e-16	3.07979e-15
B3gnt9	35.0366	2.49046	0.303608	8.20286	2.34732e-16	3.32547e-15
Plekhf1	139.204	1.54705	0.188607	8.2025	2.35437e-16	3.33253e-15
Slc20a2	129.163	1.38059	0.168339	8.20124	2.3793e-16	3.36486e-15
Rasgrp2	428.282	-1.14842	0.140082	-8.19819	2.44028e-16	3.44807e-15
Ctnnb1	696.613	1.29394	0.158062	8.1863	2.69387e-16	3.80306e-15
Mtfp1	103.352	-1.68735	0.206134	-8.18568	2.70776e-16	3.81932e-15
Cd209f	182.589	-2.86293	0.349768	-8.18523	2.7179e-16	3.83026e-15
Map7d1	288.128	1.19405	0.145922	8.1828	2.77327e-16	3.90487e-15
Rpain	698.996	-1.27144	0.155416	-8.18092	2.81673e-16	3.96261e-15
Tmem47	59.5386	1.9745	0.241408	8.17909	2.86007e-16	4.02007e-15
Robo4	215.175	1.21601	0.148679	8.17871	2.86894e-16	4.02902e-15
Nnmt	337.019	2.13633	0.261217	8.17836	2.87732e-16	4.03727e-15
Dusp18	50.0396	1.97315	0.241373	8.17468	2.96644e-16	4.1587e-15
Cd1d1	497.751	1.36253	0.166773	8.16993	3.08564e-16	4.31829e-15
Scarf2	102.976	2.31263	0.283065	8.16996	3.08498e-16	4.31829e-15
Zfp354c	147.13	2.53738	0.310711	8.16635	3.17869e-16	4.44464e-15
Kcnma1	28.2342	2.94537	0.36077	8.16411	3.23813e-16	4.52383e-15
Fads3	126.881	1.34071	0.164426	8.15389	3.52395e-16	4.91887e-15
Actn2	80.7597	3.37057	0.413467	8.15198	3.58003e-16	4.99282e-15
Styxl2	31.855	2.77009	0.340112	8.14463	3.80454e-16	5.29676e-15
Nt5dc2	100.708	1.69656	0.208374	8.1419	3.89134e-16	5.41293e-15
Tcea3	123.363	2.22075	0.273263	8.1268	4.40773e-16	6.12067e-15
Emp1	249.905	2.00596	0.246932	8.12355	4.52744e-16	6.28149e-15
Irak2	177.32	-1.28119	0.157769	-8.12068	4.63585e-16	6.42084e-15
Prdx4	2001.35	1.34052	0.165074	8.12073	4.63405e-16	6.42084e-15
Lck	215.544	-1.84783	0.227607	-8.11852	4.71904e-16	6.53044e-15
Rbp4	203.109	2.99998	0.369621	8.11637	4.80322e-16	6.64122e-15
Mybpc1	129.066	4.26502	0.525572	8.115	4.85799e-16	6.71119e-15
Ldb2	88.0667	1.43423	0.176741	8.11484	4.86414e-16	6.71394e-15
Apoe	6033.84	1.89435	0.233465	8.11405	4.89592e-16	6.75202e-15
Rtn2	46.0502	3.68273	0.453898	8.11357	4.91528e-16	6.77291e-15
Svip	516.135	-1.56829	0.193297	-8.11337	4.92334e-16	6.77821e-15
Fen1	65.8096	-1.84177	0.227019	-8.11284	4.94504e-16	6.80228e-15
Ccdc82	172.96	-1.17937	0.145383	-8.11215	4.97316e-16	6.83512e-15
Castor2	121.508	1.56157	0.192951	8.0931	5.81661e-16	7.98755e-15
Fxn	209.63	-1.70111	0.210222	-8.09198	5.87043e-16	8.05459e-15
Acmsd	75.5956	-3.3693	0.416411	-8.09129	5.90364e-16	8.09326e-15
Itga10	101.981	2.17771	0.26923	8.08866	6.03263e-16	8.26306e-15
Brpf3	330.882	-2.17459	0.269079	-8.08161	6.39196e-16	8.7478e-15
Lgmn	1471.78	1.66647	0.206222	8.08095	6.42633e-16	8.78738e-15
Pcbp4	40.8544	2.06707	0.255858	8.07899	6.53038e-16	8.92208e-15
Prrx2	20.1979	4.77481	0.591098	8.07787	6.59074e-16	8.9893e-15
Prss35	435.643	2.07481	0.256896	8.07647	6.66703e-16	9.08566e-15
Ext1	434.581	1.41897	0.175702	8.076	6.69239e-16	9.11251e-15
Emp2	182.038	1.73436	0.214916	8.06994	7.0332e-16	9.5604e-15
Acsl5	1283.68	-1.19772	0.148488	-8.06611	7.2571e-16	9.85644e-15
Msi1	74.8666	2.88941	0.358541	8.05882	7.70367e-16	1.04453e-14
Plxdc2	143.262	1.32047	0.163878	8.05761	7.77999e-16	1.054e-14
Pdia3	4380.17	1.01865	0.12645	8.05572	7.9015e-16	1.06956e-14
Fzd1	19.4419	2.81395	0.349617	8.04866	8.37081e-16	1.13213e-14
Sobp	23.4141	2.45769	0.305476	8.04545	8.59326e-16	1.16124e-14
Arhgap19	621.241	-1.05959	0.131789	-8.04005	8.98009e-16	1.2125e-14
Lamb2	90.0742	2.01643	0.250816	8.03947	9.02298e-16	1.21727e-14
Itgbl1	82.4295	4.03125	0.501452	8.03915	9.04656e-16	1.21943e-14
Sorcs2	39.8646	2.55978	0.318432	8.03872	9.07849e-16	1.22271e-14
Pgam2	602.073	2.99215	0.372553	8.03148	9.63045e-16	1.29597e-14
Robo2	62.1266	2.47517	0.308301	8.02841	9.87403e-16	1.32764e-14
Gjc1	46.2602	2.68585	0.334618	8.0266	1.00213e-15	1.34631e-14
Gramd1c	68.28	-1.53657	0.191501	-8.02383	1.02502e-15	1.37592e-14
Ppp2r3a	52.6291	1.7029	0.212276	8.02214	1.0392e-15	1.39379e-14
Gli3	47.7763	2.40147	0.29969	8.01318	1.11777e-15	1.49667e-14
Ncs1	1042.74	2.22588	0.277783	8.01301	1.11939e-15	1.4976e-14
Castor1	68.7888	1.61508	0.201686	8.00788	1.167e-15	1.56001e-14
Gas1	49.0274	2.39504	0.299098	8.00755	1.1702e-15	1.56299e-14
Adgrl4	181.611	1.25591	0.156893	8.00491	1.19553e-15	1.59549e-14
Farp2	190.452	1.80404	0.225388	8.00414	1.20305e-15	1.6042e-14
Pole	220.486	-1.44089	0.180077	-8.00153	1.22883e-15	1.63722e-14
Has2	19.6154	3.89054	0.486413	7.99845	1.26e-15	1.67737e-14
Baiap2	164.362	1.6442	0.205732	7.99195	1.32821e-15	1.7667e-14
Hrc	79.896	2.85724	0.358024	7.98059	1.45634e-15	1.93554e-14
Mmrn2	344.348	1.16876	0.146453	7.98046	1.45793e-15	1.93605e-14
Hyal3	75.5315	-2.78997	0.349642	-7.9795	1.46923e-15	1.94945e-14
Sec16a	176.438	1.02578	0.128616	7.97552	1.51736e-15	2.01e-14
Pltp	283.019	1.5872	0.199048	7.97391	1.53727e-15	2.03471e-14
Phyhip	1742.74	-4.13264	0.518587	-7.96903	1.59924e-15	2.11364e-14
Reep6	23.4161	-3.04429	0.382017	-7.96901	1.59953e-15	2.11364e-14
Gtse1	488.142	-1.21938	0.153212	-7.95878	1.73745e-15	2.294e-14
Kif23	641.957	-1.16481	0.146387	-7.95707	1.76166e-15	2.32401e-14
Map4k1	346.869	-1.20652	0.151637	-7.95664	1.76775e-15	2.32829e-14
Nfe2	6811.32	-2.60976	0.328013	-7.95626	1.77314e-15	2.33157e-14
Slc6a20a	54.1508	-3.81267	0.479288	-7.95487	1.79322e-15	2.35605e-14
Myo10	281.989	1.7199	0.216286	7.95197	1.83573e-15	2.40994e-14
Gbp8	79.9752	-1.96832	0.247607	-7.94939	1.87438e-15	2.45868e-14
Tmc8	36.901	-2.12459	0.267308	-7.94811	1.89377e-15	2.48209e-14
Cachd1	55.8857	-1.77655	0.223576	-7.94609	1.9249e-15	2.52084e-14
Epb41l3	162.075	1.34565	0.1694	7.94364	1.96326e-15	2.56899e-14
Pcdhgc3	58.8883	1.58225	0.199197	7.94313	1.97135e-15	2.57748e-14
Csf1	206.931	1.58151	0.199155	7.9411	2.00398e-15	2.61801e-14
Gen1	76.7348	-1.58497	0.199594	-7.94095	2.00645e-15	2.61912e-14
F3	35.8017	2.42716	0.305776	7.93769	2.05984e-15	2.68663e-14
Tead1	34.6965	2.29551	0.289247	7.93618	2.08508e-15	2.71735e-14
Srl	135.19	3.08128	0.388354	7.93419	2.11869e-15	2.75892e-14
Fbxo5	1106.2	-1.75724	0.221529	-7.93233	2.1508e-15	2.79769e-14
Gins4	270.868	-1.11939	0.141119	-7.93226	2.15194e-15	2.79769e-14
Ninl	102.964	-2.01392	0.253991	-7.92911	2.20727e-15	2.86731e-14
Brinp3	23.6897	7.03956	0.888192	7.92572	2.2682e-15	2.94172e-14
Tbcel	124.144	-1.7868	0.225446	-7.92562	2.27007e-15	2.94178e-14
Rnf145	176.257	-1.30002	0.16404	-7.92502	2.28101e-15	2.95358e-14
Slc24a5	86.2895	-1.59184	0.200894	-7.9238	2.30366e-15	2.98051e-14
Habp4	59.0304	1.43272	0.18084	7.92256	2.32678e-15	3.008e-14
Fap	1231.8	1.65615	0.209065	7.92169	2.34307e-15	3.02664e-14
Kcne4	20.0942	4.00167	0.505221	7.92064	2.363e-15	3.0475e-14
Hipk2	191.768	-1.26449	0.159764	-7.91469	2.47866e-15	3.19411e-14
Tmbim1	469.882	1.25478	0.158565	7.91331	2.50635e-15	3.22721e-14
Enpp1	301.119	1.52269	0.192537	7.90858	2.60344e-15	3.34953e-14
Mustn1	63.7849	2.80659	0.354936	7.90731	2.63001e-15	3.38103e-14
Il33	39.9747	4.57148	0.578482	7.90255	2.73263e-15	3.51015e-14
Copg1	2358.47	1.08874	0.137775	7.90233	2.73744e-15	3.51352e-14
Tmem120b	157.042	-1.59264	0.201544	-7.90217	2.74099e-15	3.51528e-14
Gp6	237.714	-1.43106	0.181179	-7.89862	2.8201e-15	3.61385e-14
Lipg	22.4429	-2.60381	0.329663	-7.89842	2.8247e-15	3.61687e-14
Hbegf	52.591	2.44764	0.30998	7.89612	2.87727e-15	3.68127e-14
Trim32	192.2	1.23458	0.156395	7.89398	2.92695e-15	3.74185e-14
Brca2	261.082	-2.08604	0.264286	-7.89311	2.94758e-15	3.76443e-14
Vrk2	258.974	-1.12097	0.14202	-7.89303	2.94929e-15	3.76443e-14
Pls1	304.87	-1.71856	0.217795	-7.8907	3.00486e-15	3.83233e-14
Ttc39a	58.7614	-2.09723	0.265824	-7.88955	3.0328e-15	3.8649e-14
Fam81a	210.683	2.36831	0.300226	7.88842	3.06046e-15	3.89707e-14
Gm38525	314.253	-1.61177	0.204386	-7.88593	3.12198e-15	3.96913e-14
Trim30b	314.253	-1.61177	0.204386	-7.88593	3.12198e-15	3.96913e-14
Slc43a2	143.754	1.07918	0.136929	7.88135	3.23852e-15	4.11404e-14
Cep70	367.54	-1.32284	0.168052	-7.87157	3.50227e-15	4.4421e-14
Gfpt2	111.828	2.177	0.27671	7.86743	3.61988e-15	4.58765e-14
Chil5	82.9169	-1.61208	0.204999	-7.86384	3.72539e-15	4.71765e-14
Kif15	390.826	-1.1316	0.143928	-7.86228	3.77211e-15	4.77307e-14
Lix1l	28.0755	2.08882	0.265783	7.85913	3.86814e-15	4.89074e-14
Tuba1a	1951.19	2.38892	0.304306	7.85038	4.14784e-15	5.24027e-14
Kit	506.284	-1.27435	0.162355	-7.84917	4.18794e-15	5.28678e-14
Bmp5	78.3833	1.84754	0.235404	7.84838	4.21454e-15	5.3162e-14
Tmem109	631.353	1.36629	0.174134	7.8462	4.28838e-15	5.40511e-14
Dut	570.155	-1.30697	0.166626	-7.84371	4.37412e-15	5.50886e-14
Ckap2	408.454	-1.00992	0.128795	-7.8413	4.45897e-15	5.60877e-14
Dlx3	279.486	2.15372	0.274665	7.84126	4.46041e-15	5.60877e-14
Cmas	427.16	-1.07422	0.137248	-7.82684	5.0029e-15	6.28602e-14
Nrgn	165.338	-1.26369	0.161466	-7.82636	5.02207e-15	6.30518e-14
Atp7b	551.576	-2.9748	0.38012	-7.82594	5.0389e-15	6.32139e-14
Qpct	61.9861	2.27223	0.290361	7.82552	5.05574e-15	6.33265e-14
Rmc1	840.011	-1.10355	0.141027	-7.82507	5.07388e-15	6.35044e-14
Epx	1914.25	-1.54328	0.197234	-7.82463	5.09158e-15	6.36763e-14
Aoc3	26.7427	2.79585	0.357393	7.82288	5.1628e-15	6.4517e-14
Plaat3	372.477	-1.59344	0.203743	-7.82084	5.24726e-15	6.54708e-14
Cat	2457.01	-1.32657	0.169629	-7.82042	5.26484e-15	6.56394e-14
Kctd14	154.682	-1.20289	0.153874	-7.81741	5.39232e-15	6.71768e-14
Nek6	164.958	1.59791	0.204544	7.81207	5.6258e-15	7.00312e-14
Ednrb	308.808	2.6168	0.335151	7.80783	5.8181e-15	7.23691e-14
Emilin1	159.903	1.6294	0.208742	7.80582	5.91167e-15	7.34762e-14
Steap2	28.1954	2.76587	0.354632	7.79925	6.22781e-15	7.73458e-14
Shisa4	255.189	1.815	0.232821	7.79571	6.40464e-15	7.94807e-14
Fut10	65.5444	2.06361	0.264827	7.79232	6.57904e-15	8.15822e-14
Minpp1	145.325	-1.50998	0.1938	-7.7914	6.62699e-15	8.21135e-14
Ache	140.068	-2.74782	0.352701	-7.79079	6.65915e-15	8.24485e-14
Fam98a	121.613	1.12851	0.144873	7.7897	6.71668e-15	8.3097e-14
Slc36a2	550.863	2.18927	0.281213	7.78508	6.9667e-15	8.61241e-14
Galnt5	95.5275	2.77832	0.356943	7.78366	7.04583e-15	8.70355e-14
Frmd6	164.588	1.52125	0.195612	7.77686	7.43479e-15	9.17698e-14
Odaph	11.161	6.93073	0.891592	7.77342	7.63922e-15	9.4221e-14
Wwc2	119.749	1.34587	0.173169	7.77199	7.72648e-15	9.52243e-14
Kif21a	18.8301	2.78955	0.358952	7.77136	7.76458e-15	9.56206e-14
Myoz1	91.0632	3.07563	0.395784	7.77097	7.78851e-15	9.58421e-14
Serinc2	20.7182	5.4027	0.695324	7.77005	7.84532e-15	9.64674e-14
Tbrg1	2572.69	1.15823	0.149104	7.76798	7.975e-15	9.79126e-14
Tmem98	164.151	1.56656	0.202059	7.75299	8.97539e-15	1.10111e-13
Ndnf	315.516	2.73794	0.353205	7.75172	9.06541e-15	1.11131e-13
Aunip	111.733	-1.49655	0.193083	-7.75082	9.13015e-15	1.11839e-13
Gnb4	222.733	1.01943	0.131536	7.7502	9.17463e-15	1.12299e-13
Musk	67.0822	4.07552	0.525906	7.74952	9.22385e-15	1.12815e-13
Fam171b	37.7736	3.24394	0.418655	7.74848	9.2997e-15	1.13657e-13
Gpr180	201.303	1.75021	0.225887	7.74819	9.32139e-15	1.13835e-13
Dclre1a	1718.12	-1.61725	0.208922	-7.74093	9.86887e-15	1.2043e-13
Armcx4	28.6446	2.4167	0.31224	7.73988	9.95088e-15	1.21247e-13
Hapln3	20.3203	3.33869	0.431373	7.7397	9.96525e-15	1.2133e-13
Gpc6	130.713	1.89272	0.244632	7.73699	1.018e-14	1.23758e-13
Ccdc116	18.5858	2.84069	0.367505	7.72967	1.07827e-14	1.30888e-13
Swt1	288.31	-1.04332	0.134985	-7.72911	1.08297e-14	1.31359e-13
Hcfc1	1835.23	-1.16471	0.150699	-7.72876	1.08596e-14	1.31622e-13
Cyp2u1	378.931	1.76341	0.228172	7.72846	1.08858e-14	1.31742e-13
Slc7a2	38.7188	1.67289	0.216457	7.7285	1.08818e-14	1.31742e-13
Plaat1	21.7359	3.8317	0.495829	7.72786	1.09371e-14	1.32263e-13
Naalad2	30.8487	2.5443	0.329255	7.72744	1.09732e-14	1.326e-13
Plpp7	39.7757	1.85931	0.240686	7.72505	1.11811e-14	1.35012e-13
1700012D01Rik	51.4893	-1.60032	0.207191	-7.72388	1.12839e-14	1.36049e-13
Nemp1	51.4893	-1.60032	0.207191	-7.72388	1.12839e-14	1.36049e-13
Anln	542.756	-1.09066	0.141236	-7.72227	1.14279e-14	1.37682e-13
Egfr	69.3744	2.04288	0.264562	7.72176	1.14732e-14	1.38124e-13
9830132P13Rik	125.494	-4.21265	0.545573	-7.72151	1.14957e-14	1.38292e-13
Tnni2	313.678	2.56854	0.332876	7.71619	1.1986e-14	1.43974e-13
Gata3	20.5977	-2.70675	0.350923	-7.71324	1.22667e-14	1.47127e-13
H2ax	82.8892	-1.30028	0.168627	-7.71098	1.24854e-14	1.49527e-13
Ssc5d	44.2591	2.76138	0.358204	7.70895	1.26854e-14	1.5181e-13
Col13a1	45.9818	2.12713	0.275995	7.70711	1.28697e-14	1.53788e-13
Pgf	157.223	1.99322	0.258696	7.70488	1.30965e-14	1.56381e-13
Brip1	172.01	-1.15871	0.150441	-7.70211	1.33834e-14	1.59571e-13
Capn1	451.402	-1.12707	0.146332	-7.70218	1.33763e-14	1.59571e-13
Atpif1	3284.93	-1.50492	0.195438	-7.70026	1.3579e-14	1.61783e-13
Paqr9	404.939	-3.82098	0.496226	-7.70008	1.35986e-14	1.61897e-13
Tmem131	241.182	-1.4671	0.190577	-7.69821	1.37989e-14	1.6416e-13
Kank2	66.3259	1.77663	0.230808	7.69743	1.38829e-14	1.65037e-13
Cep290	103.529	-1.35584	0.176159	-7.69671	1.39619e-14	1.65854e-13
Aurkb	1243.1	-1.20556	0.156643	-7.69624	1.40127e-14	1.66335e-13
Ptk7	24.3527	2.45061	0.318759	7.68797	1.49486e-14	1.77314e-13
Nherf2	150.697	1.39563	0.181548	7.68741	1.50138e-14	1.77956e-13
Gm12856	42.5817	-1.84681	0.240265	-7.68656	1.51147e-14	1.79021e-13
Ppp2r1b	429.313	-1.00138	0.130436	-7.67715	1.62665e-14	1.9252e-13
Spats2l	29.5097	2.2365	0.291398	7.67508	1.65317e-14	1.95372e-13
Stmn2	29.0399	3.70048	0.482308	7.67244	1.6876e-14	1.99295e-13
Psmd5	421.83	-1.06688	0.139066	-7.67176	1.69651e-14	2.002e-13
Ipp	168.093	-1.35332	0.176435	-7.67033	1.71552e-14	2.02148e-13
Mir99ahg	103.928	2.02665	0.264313	7.66762	1.75214e-14	2.06161e-13
Abcb4	353.502	-2.13335	0.278264	-7.66663	1.76579e-14	2.07616e-13
Kif11	1468.76	-1.78574	0.232929	-7.66643	1.76845e-14	2.07776e-13
Lum	4432.21	2.26908	0.296023	7.66523	1.78515e-14	2.09586e-13
Spire1	223.067	-2.24648	0.29319	-7.66218	1.82806e-14	2.14467e-13
Cox6b2	64.5235	-1.7638	0.230254	-7.66026	1.85556e-14	2.17219e-13
Glo1-ps	150.052	-1.12384	0.146752	-7.65807	1.8875e-14	2.20661e-13
Sec22b	1900.85	1.05865	0.13824	7.65805	1.8877e-14	2.20661e-13
Col8a2	61.5454	3.33786	0.435926	7.65694	1.90409e-14	2.22254e-13
Prim2	894.371	-1.22217	0.159615	-7.65702	1.9029e-14	2.22254e-13
Ankrd54	107.314	-1.29641	0.169326	-7.65633	1.91323e-14	2.23159e-13
Fto	673.611	1.00282	0.131015	7.65419	1.94534e-14	2.26741e-13
Plxnb1	32.2425	2.76498	0.361329	7.65224	1.97501e-14	2.30033e-13
S100a16	192.443	1.88925	0.246928	7.651	1.99418e-14	2.32098e-13
Dnajc9	1800.65	-1.1962	0.156463	-7.64527	2.08506e-14	2.42499e-13
Tmem37	200.916	1.57983	0.206655	7.64475	2.09359e-14	2.43315e-13
Khdrbs3	34.726	2.09418	0.273947	7.64445	2.09838e-14	2.43697e-13
Ndc80	889.713	-1.09936	0.143847	-7.64254	2.12972e-14	2.47158e-13
Kctd15	19.988	2.48265	0.325014	7.6386	2.196e-14	2.54666e-13
Alox12	1059.39	-1.38812	0.181746	-7.63771	2.21124e-14	2.5625e-13
Slc25a51	1645.34	-2.40342	0.314699	-7.63718	2.22036e-14	2.57121e-13
Ube2e2	38.4754	1.93121	0.253001	7.6332	2.28995e-14	2.648e-13
1700025G04Rik	65.0632	1.26888	0.1663	7.63007	2.3462e-14	2.71109e-13
Mcm7	2521.74	-1.56424	0.205149	-7.62489	2.44248e-14	2.81629e-13
Tfdp2	2948.04	-3.28122	0.430386	-7.62391	2.46106e-14	2.83568e-13
Apcdd1	25.655	3.57052	0.468633	7.61902	2.55615e-14	2.94314e-13
Fez1	48.3816	2.56851	0.337325	7.61434	2.65046e-14	3.04954e-13
Tmem198b	62.2895	1.67111	0.219556	7.6113	2.71345e-14	3.11979e-13
Cenpe	795.343	-1.25881	0.165429	-7.60935	2.75469e-14	3.16495e-13
Rnase6	201.194	-1.43734	0.189029	-7.60383	2.87494e-14	3.2984e-13
Dlc1	90.6213	1.55786	0.204912	7.60258	2.90292e-14	3.32814e-13
Prokr1	39.2155	-2.11933	0.278909	-7.59863	2.99282e-14	3.42876e-13
Ltbp3	51.8007	1.72316	0.226825	7.59689	3.03323e-14	3.47259e-13
Wdr72	32.5867	2.8841	0.379781	7.59413	3.09861e-14	3.54491e-13
Fam149a	41.0786	2.45962	0.323946	7.59269	3.13327e-14	3.58202e-13
Eln	45.2329	2.78821	0.367335	7.59036	3.19025e-14	3.64458e-13
Cep76	204.128	-1.59131	0.209771	-7.58596	3.30026e-14	3.76758e-13
Tmem184b	58.7265	1.42107	0.187331	7.58584	3.30339e-14	3.76848e-13
Sema3c	21.6959	4.10323	0.540921	7.58564	3.3086e-14	3.77176e-13
Vnn3	67.6944	-1.54116	0.203262	-7.58213	3.39935e-14	3.87246e-13
Rfc2	3359.38	-1.02146	0.134806	-7.57726	3.52923e-14	4.01475e-13
Il13ra1	214.34	1.30601	0.172366	7.57693	3.53816e-14	4.02206e-13
Myo1e	206.278	1.69672	0.224055	7.57281	3.65237e-14	4.14897e-13
Arfip2	154.658	1.2669	0.167539	7.5618	3.97515e-14	4.51245e-13
4930430F08Rik	105.715	-1.38206	0.182779	-7.56139	3.98789e-14	4.52372e-13
Hs6st1	77.5412	-1.66955	0.220838	-7.56009	4.02803e-14	4.56604e-13
Ltbr	152.023	1.02657	0.135815	7.55861	4.07397e-14	4.61488e-13
Ildr2	22.6475	4.08477	0.540588	7.55617	4.15113e-14	4.69897e-13
Hoxa10	121.562	1.87129	0.247743	7.55332	4.24285e-14	4.79942e-13
Shtn1	163.556	1.57161	0.208081	7.55288	4.25739e-14	4.8125e-13
Slc9b2	807.337	1.26269	0.167201	7.55195	4.28773e-14	4.84339e-13
Car13	76.5685	1.56794	0.207658	7.55057	4.33356e-14	4.89173e-13
Mlf1	69.4613	2.55048	0.337905	7.54793	4.42225e-14	4.98486e-13
Fetub	17.6073	2.73484	0.362461	7.54521	4.51551e-14	5.08642e-13
Cdc42ep1	56.8347	1.60318	0.212504	7.54426	4.54867e-14	5.12019e-13
Socs2	456.323	1.47814	0.195984	7.54217	4.62217e-14	5.19567e-13
Stbd1	15.2616	3.56526	0.472939	7.53853	4.75311e-14	5.33912e-13
Dpep2	79.56	1.88929	0.250642	7.53779	4.77989e-14	5.36547e-13
Tmie	81.2438	2.00396	0.266022	7.53306	4.95648e-14	5.55982e-13
Olfml2b	2117.98	1.60392	0.213046	7.5285	5.13254e-14	5.7533e-13
Rtl8c	45.717	1.72388	0.229265	7.51915	5.51352e-14	6.17607e-13
Meox1	16.1786	3.14755	0.418668	7.51801	5.56178e-14	6.2258e-13
Prkcq	178.04	-1.6704	0.222491	-7.5077	6.01758e-14	6.73133e-13
Dedd2	71.8272	-2.06388	0.275046	-7.50377	6.20075e-14	6.92661e-13
Coro6	18.5315	2.57277	0.342933	7.50226	6.27247e-14	6.99679e-13
Mmp8	20248.3	-1.22554	0.163355	-7.5023	6.27082e-14	6.99679e-13
Tln2	95.0134	1.8921	0.252241	7.50116	6.32571e-14	7.04665e-13
Rgs3	261.113	1.40258	0.187	7.50041	6.36176e-14	7.08191e-13
Fam20a	93.7809	1.43195	0.19095	7.49906	6.42761e-14	7.15027e-13
Ptprd	331.991	1.84192	0.245724	7.49588	6.58565e-14	7.32103e-13
Pkia	29.5512	3.68878	0.492243	7.49381	6.6901e-14	7.43201e-13
Gmppa	558.472	1.02162	0.136367	7.49166	6.80099e-14	7.54644e-13
Hebp1	640.554	-1.87352	0.250083	-7.49163	6.80248e-14	7.54644e-13
Ttc26	40.5414	2.37511	0.317249	7.48658	7.06893e-14	7.83663e-13
Pitx1	15.4304	2.94597	0.393779	7.48129	7.35993e-14	8.15363e-13
Plcl2	157.836	-1.19572	0.159844	-7.48054	7.40167e-14	8.19423e-13
Gm1322	30.0668	2.53548	0.338964	7.4801	7.42688e-14	8.21085e-13
Xirp2	30.0668	2.53548	0.338964	7.4801	7.42688e-14	8.21085e-13
Mgp	853.227	2.66548	0.356373	7.47946	7.46281e-14	8.24492e-13
Tbc1d10c	920.774	-1.34673	0.180126	-7.47657	7.62865e-14	8.42236e-13
Pld2	52.1062	2.10446	0.281561	7.47429	7.7624e-14	8.56415e-13
Cep57l1	356.562	-1.07854	0.144307	-7.47389	7.78593e-14	8.58424e-13
Ptges3l	28.7652	2.34544	0.313932	7.47118	7.94768e-14	8.75658e-13
Gramd2a	92.9878	1.9348	0.258985	7.47073	7.9752e-14	8.7809e-13
Decr2	294.881	1.14403	0.153144	7.47031	8.00035e-14	8.80257e-13
Copb1	1367.4	1.15951	0.155267	7.46784	8.15222e-14	8.96355e-13
Hpgd	1800.77	1.49955	0.200876	7.46504	8.32756e-14	9.15009e-13
Mcm3	2333.02	-1.34799	0.180644	-7.46217	8.51064e-14	9.34489e-13
Ldb3	64.4385	2.99739	0.401705	7.46168	8.54271e-14	9.3737e-13
Tedc2	284.946	-1.13575	0.152275	-7.45858	8.74567e-14	9.58987e-13
Espl1	203.639	-1.09158	0.146364	-7.45803	8.7824e-14	9.6236e-13
Lpcat1	3432.55	-2.34517	0.314465	-7.45767	8.80684e-14	9.64382e-13
Pbx4	27.1	-1.92418	0.258072	-7.45596	8.92131e-14	9.76253e-13
Rrad	30.9561	2.62491	0.352078	7.45549	8.95362e-14	9.79124e-13
C130050O18Rik	235.269	1.10483	0.148197	7.45512	8.97862e-14	9.81191e-13
Twist1	28.261	2.38468	0.320361	7.44374	9.78773e-14	1.06889e-12
Mllt3	162.136	-1.41805	0.190554	-7.44174	9.93678e-14	1.08443e-12
Nhsl1	175.042	2.43234	0.326913	7.44034	1.00429e-13	1.09526e-12
Gcsam	194.551	-1.54059	0.207066	-7.4401	1.00613e-13	1.09653e-12
Dusp13	22.0314	4.42457	0.594737	7.43955	1.01026e-13	1.10029e-12
Dync1i1	86.3548	2.61594	0.351658	7.43889	1.01531e-13	1.10505e-12
Ncapg	421.961	-1.40003	0.188336	-7.43367	1.05622e-13	1.14879e-12
Actc1	36.3435	5.28218	0.710653	7.43285	1.06279e-13	1.15515e-12
Gp1ba	463.603	-1.29464	0.174223	-7.43091	1.07851e-13	1.17145e-12
Rora	46.943	1.94158	0.261304	7.43036	1.08306e-13	1.17561e-12
Zbtb7c	52.4833	1.94938	0.262361	7.43014	1.08479e-13	1.17668e-12
Copb2	2607.48	1.08766	0.146419	7.42839	1.0993e-13	1.19162e-12
Gjb5	10.5915	6.89105	0.927675	7.4283	1.10003e-13	1.19162e-12
Adgra3	46.8317	1.97351	0.265941	7.42085	1.16372e-13	1.25891e-12
Dll4	21.2073	2.4644	0.332382	7.41436	1.22214e-13	1.32034e-12
Hmgb2	2628.19	-1.4197	0.191596	-7.40985	1.26439e-13	1.36506e-12
Nfyb	670.697	-1.10126	0.148653	-7.40826	1.27972e-13	1.38069e-12
Plod1	823.001	1.88289	0.254337	7.40313	1.33014e-13	1.43413e-12
Cmya5	42.8785	2.41506	0.326247	7.40256	1.33586e-13	1.43934e-12
1600012H06Rik	224.699	1.10253	0.14899	7.40004	1.36147e-13	1.46595e-12
Tacc2	96.3714	1.73663	0.234747	7.39787	1.3839e-13	1.48911e-12
Cibar1	86.1899	1.31014	0.177148	7.39577	1.40591e-13	1.51177e-12
Ift81	57.3434	1.54435	0.208927	7.39182	1.44829e-13	1.55631e-12
Papss1	338.06	1.51866	0.205495	7.39024	1.46562e-13	1.57388e-12
Sncg	20.1496	2.75336	0.372652	7.38856	1.48432e-13	1.5929e-12
Gas8	106.356	1.53298	0.207551	7.38605	1.51255e-13	1.62211e-12
Inka1	95.221	-1.25482	0.170135	-7.37548	1.6376e-13	1.75505e-12
Col1a1	239310	2.47115	0.335263	7.37078	1.69636e-13	1.81682e-12
Irx5	61.3664	1.76367	0.23929	7.37041	1.701e-13	1.82058e-12
Aldh1a7	185.018	-2.59041	0.35165	-7.36643	1.7526e-13	1.87441e-12
Nrp2	603.536	1.82187	0.247323	7.36635	1.75362e-13	1.87441e-12
Ezr	249.025	-1.00637	0.136707	-7.36156	1.81778e-13	1.94041e-12
Cx3cl1	33.1791	2.15764	0.293154	7.36009	1.83791e-13	1.9606e-12
Nup210	414.527	-1.94316	0.264021	-7.35986	1.84101e-13	1.9626e-12
Calhm5	48.959	2.26108	0.307236	7.3594	1.84738e-13	1.96809e-12
Mthfd1	775.589	-1.39224	0.189219	-7.35784	1.86912e-13	1.98994e-12
Zfp949	127.487	-1.39266	0.189307	-7.35661	1.88646e-13	2.00708e-12
Entrep1	13.9163	3.31725	0.450927	7.35652	1.88771e-13	2.00708e-12
Kntc1	143.562	-1.71154	0.232737	-7.35397	1.9241e-13	2.04441e-12
Stil	350.305	-2.01171	0.273562	-7.35378	1.92684e-13	2.04598e-12
Slc26a11	98.371	1.3575	0.184635	7.35235	1.94756e-13	2.06662e-12
Bfsp1	30.9392	2.63198	0.358103	7.34977	1.98554e-13	2.10553e-12
Tlcd3a	69.2306	1.90665	0.259429	7.34943	1.99048e-13	2.10939e-12
Fmnl3	298.264	1.53894	0.209402	7.34919	1.99407e-13	2.1118e-12
Aldh7a1	345.404	1.13462	0.154444	7.3465	2.03466e-13	2.15337e-12
Ror2	14.2896	3.66687	0.499141	7.34636	2.03675e-13	2.15399e-12
Ypel5	3942.81	-1.48116	0.201621	-7.34628	2.03792e-13	2.15399e-12
G430095P16Rik	35.6698	-2.00963	0.273662	-7.34348	2.08114e-13	2.19823e-12
Timd4	28.9912	-2.44305	0.332819	-7.34048	2.12828e-13	2.24508e-12
S100b	108.002	1.88173	0.256416	7.33858	2.15877e-13	2.27575e-12
Myo7a	198.11	1.00974	0.137604	7.338	2.16808e-13	2.28407e-12
Ankrd50	51.6875	2.00549	0.273628	7.32927	2.31409e-13	2.4347e-12
Sp110	542.849	-1.27476	0.173934	-7.32896	2.31944e-13	2.43874e-12
Slc6a15	15.7591	3.07105	0.41907	7.32825	2.33183e-13	2.45017e-12
Npr2	42.6572	1.68427	0.229932	7.32507	2.3878e-13	2.50735e-12
Adamts7	65.4776	1.98749	0.271411	7.32278	2.42879e-13	2.54706e-12
Gpc3	38.3232	2.43045	0.331938	7.32199	2.44317e-13	2.56048e-12
Rhoj	78.9862	1.21883	0.166483	7.32105	2.46043e-13	2.57689e-12
Mydgf	2751.3	1.06796	0.146018	7.31388	2.5953e-13	2.71638e-12
Tspan4	586.293	1.17117	0.160234	7.30911	2.6891e-13	2.81273e-12
Lyplal1	40.079	2.69427	0.36876	7.3063	2.74604e-13	2.87042e-12
Apobec3	3457.02	-1.54362	0.211319	-7.30466	2.77961e-13	2.90363e-12
Mapk12	32.3775	2.25761	0.309184	7.30185	2.83835e-13	2.96306e-12
B4galt2	62.1743	2.44348	0.334661	7.30136	2.84874e-13	2.97199e-12
Gnai1	52.6452	2.01574	0.276197	7.29818	2.91694e-13	3.04117e-12
Aspn	556.305	2.66786	0.365736	7.29449	2.99787e-13	3.11747e-12
Ptms	95.4146	1.51956	0.208363	7.29283	3.035e-13	3.15405e-12
Cd3g	37.4277	-2.06319	0.282917	-7.29255	3.0415e-13	3.15877e-12
Rnf150	50.5064	1.74081	0.238818	7.28929	3.11592e-13	3.23397e-12
Ptp4a3	288.447	-1.11945	0.153618	-7.28723	3.16385e-13	3.2816e-12
Fanca	194.084	-1.08178	0.148563	-7.28163	3.29813e-13	3.41868e-12
Cbr2	171.33	1.66183	0.228315	7.27868	3.37097e-13	3.49193e-12
Zfand2b	451.49	-1.09073	0.149922	-7.27528	3.457e-13	3.57875e-12
Fam53b	352.544	-1.81623	0.249664	-7.27469	3.47209e-13	3.59206e-12
Phkg1	33.7839	3.51138	0.482951	7.27068	3.57686e-13	3.69808e-12
Tyms	4664.36	-1.85216	0.254826	-7.26833	3.63948e-13	3.76041e-12
Myorg	23.146	2.49014	0.342815	7.26378	3.76406e-13	3.88166e-12
Slc27a3	27.3741	2.42519	0.333873	7.26381	3.76341e-13	3.88166e-12
Synpo	38.5753	1.87123	0.257681	7.26178	3.82019e-13	3.93702e-12
Creb3	645.119	1.31661	0.181349	7.26008	3.86873e-13	3.98195e-12
S100a4	41.9975	2.48248	0.342057	7.2575	3.94308e-13	4.05588e-12
Sgcg	25.2466	4.20527	0.579573	7.2558	3.99293e-13	4.10454e-12
Entpd3	401.482	2.28649	0.315258	7.25277	4.08329e-13	4.19475e-12
Asphd2	13.4206	3.99929	0.55148	7.25192	4.1091e-13	4.21858e-12
Adgre4	91.7963	-1.63355	0.225303	-7.25049	4.15277e-13	4.26069e-12
St3gal6	1383.89	-1.21175	0.167291	-7.24341	4.37549e-13	4.48064e-12
Fxyd6	200.819	1.45218	0.200517	7.2422	4.41473e-13	4.51795e-12
Fbn2	87.9457	2.30779	0.31874	7.24037	4.47468e-13	4.57639e-12
Sema3d	68.4383	1.87907	0.25967	7.23635	4.6091e-13	4.71088e-12
Abhd6	73.8188	1.46856	0.202954	7.23591	4.62409e-13	4.7232e-12
Mrm1	81.7262	-1.50443	0.207939	-7.23498	4.6559e-13	4.75268e-12
Hilpda	204.645	1.84401	0.254918	7.23373	4.69918e-13	4.79381e-12
Myb	221.797	-1.41865	0.196137	-7.23293	4.72691e-13	4.81601e-12
Slc12a7	141.804	1.07076	0.148047	7.23255	4.73998e-13	4.82627e-12
Adarb1	66.6947	1.36121	0.188266	7.23026	4.8206e-13	4.9038e-12
Adgrl1	279.606	1.10069	0.152235	7.23022	4.82221e-13	4.9038e-12
Dchs1	27.6622	1.899	0.262701	7.22874	4.87483e-13	4.95418e-12
Penk	46.6351	3.42791	0.474247	7.2281	4.89782e-13	4.97441e-12
Clec4b1	84.1624	-1.36894	0.18941	-7.22742	4.92258e-13	4.9964e-12
Cd3d	62.0889	-1.72637	0.238872	-7.22717	4.93176e-13	5.00257e-12
Aldh1a3	100.038	2.3554	0.326027	7.22457	5.02707e-13	5.09283e-12
Chst11	103.507	1.04273	0.144354	7.2234	5.07033e-13	5.13343e-12
Cilk1	108.893	1.64059	0.227249	7.21937	5.22298e-13	5.28466e-12
Sp140	248.303	-1.00869	0.139745	-7.21808	5.27252e-13	5.33144e-12
Spsb1	57.6657	2.10479	0.291637	7.21714	5.30914e-13	5.36509e-12
Itgad	47.2356	-2.66036	0.368637	-7.21676	5.32419e-13	5.37694e-12
F7	13.3039	3.55836	0.493188	7.215	5.39322e-13	5.44323e-12
Lrrc49	41.9991	1.83843	0.254872	7.21316	5.46667e-13	5.51391e-12
Rab11fip5	25.7787	1.96965	0.273365	7.20518	5.79653e-13	5.84296e-12
Nsmf	60.9747	1.39597	0.193775	7.2041	5.84285e-13	5.88597e-12
Laptm4b	74.2281	1.77577	0.246536	7.20287	5.89568e-13	5.93547e-12
Frat1	4529.5	-1.92088	0.266709	-7.20214	5.92727e-13	5.96355e-12
Glg1	1221.76	1.14595	0.159299	7.19371	6.3055e-13	6.34014e-12
Ikzf1	336.996	-1.3898	0.193227	-7.19259	6.35731e-13	6.38824e-12
Ecm2	78.4415	1.49621	0.208149	7.18815	6.5675e-13	6.59534e-12
Sphk1	261.941	-1.53919	0.214212	-7.18535	6.70352e-13	6.72775e-12
Mcc	227.708	1.81165	0.252422	7.17706	7.12255e-13	7.13939e-12
Abhd14a	227.089	1.2031	0.167641	7.17664	7.1448e-13	7.15724e-12
Slc28a1	18.1248	-2.54737	0.35499	-7.17589	7.1836e-13	7.19164e-12
Nkg7	1057.41	-1.42521	0.198717	-7.17206	7.38771e-13	7.39138e-12
Trim3	55.8748	1.70656	0.238039	7.16924	7.54134e-13	7.54041e-12
Ube2v1	19.0616	-2.46318	0.343774	-7.1651	7.77313e-13	7.76734e-12
Rb1	95.0558	-1.29995	0.181447	-7.16435	7.81541e-13	7.80475e-12
Prtn3	475.235	-1.1829	0.165271	-7.15733	8.22611e-13	8.2098e-12
Ect2	836.038	-1.47788	0.206514	-7.15631	8.28776e-13	8.26621e-12
Prmt2	213.909	1.18529	0.165694	7.1535	8.45951e-13	8.43229e-12
Prim1	1000.96	-1.51245	0.211532	-7.14998	8.679e-13	8.64572e-12
Ppp1r27	47.8898	3.91493	0.547634	7.14881	8.75336e-13	8.7144e-12
Hebp2	40.0366	2.47484	0.346222	7.14814	8.79603e-13	8.75148e-12
Mex3a	124.038	1.60498	0.224595	7.14612	8.92663e-13	8.87046e-12
Sgce	300.694	1.13119	0.158388	7.14188	9.20617e-13	9.1426e-12
Arhgap42	31.0138	1.82773	0.255921	7.14175	9.2147e-13	9.14543e-12
Dnaja4	24.6115	-2.361	0.330647	-7.14056	9.29522e-13	9.21967e-12
Ext2	128.479	1.19512	0.167447	7.13729	9.519e-13	9.43581e-12
Neo1	53.0442	1.93165	0.270734	7.13488	9.687e-13	9.59644e-12
Knstrn	655.699	-1.03171	0.14474	-7.12805	1.01802e-12	1.00788e-11
Meg3	13.3931	4.15075	0.582599	7.12454	1.04426e-12	1.03322e-11
Ndufa4l2	28.187	2.60134	0.365422	7.11873	1.08922e-12	1.07705e-11
Tuba4a	891.932	-1.41713	0.199105	-7.1175	1.09898e-12	1.08604e-11
Rps6ka1	1125.42	-1.10494	0.155345	-7.11277	1.13739e-12	1.12262e-11
Pdzk1	13.7689	-3.62093	0.509308	-7.10952	1.16449e-12	1.14795e-11
Tab3	100.313	-2.3368	0.328771	-7.1077	1.17991e-12	1.16245e-11
Crabp2	111.348	5.74439	0.808996	7.10063	1.24187e-12	1.2205e-11
Ednra	83.9613	1.59287	0.224426	7.09755	1.26987e-12	1.24726e-11
C2cd5	575.143	-1.07339	0.151265	-7.09604	1.28378e-12	1.25939e-11
Wnt5b	64.7116	2.00409	0.282451	7.09534	1.29038e-12	1.26509e-11
Dnajc6	18.0988	-2.4685	0.347994	-7.09351	1.30753e-12	1.28113e-11
Slc22a23	68.2982	-1.56632	0.220824	-7.0931	1.31143e-12	1.28417e-11
Ssr2	3482	1.20086	0.169356	7.09072	1.33421e-12	1.30567e-11
Slc22a17	67.4476	2.02006	0.284955	7.08902	1.35061e-12	1.32093e-11
Ccdc122	44.4953	1.8312	0.258459	7.08504	1.39e-12	1.35863e-11
Msh5	44.1749	-1.65912	0.234175	-7.08494	1.39108e-12	1.35885e-11
Atg4d	443.88	-2.26414	0.319596	-7.0844	1.39652e-12	1.36334e-11
Tnfrsf23	74.6682	2.47795	0.349781	7.08428	1.3977e-12	1.36366e-11
Sat2	44.5675	2.27879	0.321695	7.08369	1.40366e-12	1.36865e-11
Ikbip	2468.17	2.12992	0.300719	7.08274	1.41329e-12	1.37721e-11
Hoxa7	80.9511	1.25273	0.176898	7.08162	1.42478e-12	1.38757e-11
Ecrg4	248.328	2.85113	0.402634	7.08119	1.4292e-12	1.39103e-11
Trp53i13	66.4102	1.33473	0.188492	7.08109	1.43022e-12	1.39118e-11
Ptpn13	81.0934	1.57332	0.222327	7.0766	1.47732e-12	1.43613e-11
Poglut3	79.269	1.79619	0.253862	7.07547	1.48945e-12	1.44705e-11
Cks2	292.376	-1.07535	0.152043	-7.07269	1.51955e-12	1.47452e-11
Itpripl2	151.274	1.19622	0.169132	7.07271	1.51937e-12	1.47452e-11
Grtp1	98.5031	-1.10977	0.156945	-7.0711	1.5371e-12	1.49064e-11
Depdc1a	73.2568	-1.28796	0.182295	-7.06523	1.60351e-12	1.55411e-11
Dscc1	128.05	-1.43253	0.202862	-7.0616	1.64593e-12	1.59331e-11
Depdc1b	243.211	-1.6165	0.228936	-7.06093	1.65389e-12	1.60005e-11
Maob	53.4693	1.47409	0.208788	7.06024	1.66217e-12	1.6071e-11
Rab7b	231.918	2.03071	0.287802	7.05592	1.71467e-12	1.65686e-11
Flrt3	46.5917	1.88363	0.267459	7.04269	1.88562e-12	1.81987e-11
Dcn	4755.07	1.78162	0.253098	7.03924	1.93285e-12	1.86322e-11
Trim35	176.027	1.02407	0.145494	7.03855	1.94255e-12	1.87145e-11
Tut7	911.477	-1.59585	0.22702	-7.02955	2.07195e-12	1.99492e-11
Klhl30	25.0162	2.36463	0.336401	7.0292	2.07724e-12	1.99882e-11
Epb41l1	24.0257	2.5407	0.361468	7.02884	2.08258e-12	2.00276e-11
Gadd45a	73.1506	-1.7114	0.243518	-7.02784	2.09761e-12	2.01601e-11
Sorbs2	269.168	1.35954	0.193523	7.02522	2.13722e-12	2.05163e-11
Tpd52l1	13.4173	2.73287	0.38905	7.02448	2.14862e-12	2.06012e-11
Col11a2	1748.84	2.0706	0.294868	7.02213	2.18518e-12	2.09393e-11
Cyp4f16	144.594	1.05413	0.150156	7.02025	2.21472e-12	2.12097e-11
Srm	240.916	1.35694	0.193336	7.01855	2.24187e-12	2.1457e-11
Ankrd9	64.7795	-1.68776	0.240518	-7.01718	2.26395e-12	2.16554e-11
Oas1c	45.4103	-2.245	0.32028	-7.00948	2.39201e-12	2.28668e-11
Tinagl1	752.574	-1.49868	0.213828	-7.00883	2.40325e-12	2.29606e-11
Aga	491.028	1.13518	0.161977	7.00825	2.41313e-12	2.30413e-11
Slc2a4	96.4183	-2.00358	0.28594	-7.00701	2.43473e-12	2.32063e-11
Ncapg2	697.509	-1.52812	0.218262	-7.00132	2.53568e-12	2.41399e-11
Dennd2d	127.835	-1.04248	0.148917	-7.00037	2.55285e-12	2.4289e-11
Bex6	37.9186	-1.61933	0.231354	-6.99934	2.57167e-12	2.44536e-11
Cmtm3	338.37	1.16622	0.166625	6.99909	2.5763e-12	2.44832e-11
Dclk1	606.663	3.02152	0.431931	6.99539	2.64518e-12	2.5123e-11
Metrnl	258.301	1.41457	0.202227	6.99495	2.65344e-12	2.51866e-11
Ccne2	3210.61	-1.65199	0.236232	-6.99309	2.68889e-12	2.5493e-11
Gmds	151.179	1.06838	0.152776	6.99315	2.68776e-12	2.5493e-11
Fbxo17	40.5402	1.5969	0.2284	6.9917	2.71578e-12	2.57328e-11
Numbl	15.1654	2.81359	0.402431	6.99149	2.71981e-12	2.57558e-11
Prkg2	525.72	2.21419	0.316798	6.98927	2.76315e-12	2.61508e-11
Muc13	61.7471	-1.52059	0.217579	-6.98867	2.77508e-12	2.62484e-11
Mlip	264.591	1.70794	0.244436	6.98729	2.80249e-12	2.64921e-11
Cnr2	137.298	-1.0417	0.149088	-6.98717	2.80487e-12	2.6499e-11
Mb21d2	20.7185	2.88935	0.41358	6.9862	2.82432e-12	2.66672e-11
Fgf7	61.0705	1.74183	0.249335	6.98589	2.8305e-12	2.67099e-11
Ckap2l	1042.17	-1.06069	0.152033	-6.97675	3.02086e-12	2.84728e-11
Hdhd3	76.9965	1.53693	0.220356	6.97477	3.06364e-12	2.88591e-11
Aopep	428.767	1.47599	0.211652	6.97367	3.08786e-12	2.90703e-11
Klhl40	31.2941	4.36055	0.625739	6.96865	3.19997e-12	3.00906e-11
Six1	22.9049	2.31571	0.332401	6.96663	3.24624e-12	3.05078e-11
Ccl9	691.789	1.45454	0.20894	6.96153	3.36609e-12	3.15973e-11
1810062G17Rik	21.0319	2.41848	0.347453	6.9606	3.38819e-12	3.17863e-11
Tmem263	9121.05	1.94024	0.278781	6.95972	3.40953e-12	3.19679e-11
1110046J04Rik	29.1153	2.09249	0.300936	6.95327	3.56921e-12	3.34045e-11
Cdca5	291.083	-1.36194	0.195872	-6.95319	3.57106e-12	3.34045e-11
Lgals2	19.0261	3.36855	0.484455	6.95329	3.56868e-12	3.34045e-11
Hdc	1305.11	-1.17119	0.168478	-6.95158	3.61205e-12	3.37684e-11
Arhgef15	57.3458	1.45555	0.209467	6.94883	3.68324e-12	3.44139e-11
Obsl1	30.6565	2.56965	0.370006	6.94489	3.78758e-12	3.53684e-11
2510009E07Rik	76.0276	2.03113	0.292506	6.94388	3.81478e-12	3.56017e-11
Ypel3	490.007	-1.07836	0.155343	-6.94184	3.87038e-12	3.60996e-11
Cyp26b1	13.898	3.23868	0.466595	6.94109	3.89077e-12	3.62478e-11
Plppr4	59.1389	3.64062	0.524498	6.94116	3.8888e-12	3.62478e-11
Gpr68	70.813	1.59401	0.229719	6.93896	3.94988e-12	3.67773e-11
Snhg18	558.221	2.51183	0.362082	6.93718	4.00009e-12	3.72232e-11
Zfp469	27.4303	2.20691	0.318369	6.93192	4.15163e-12	3.85889e-11
Trmo	309.462	-1.58947	0.229373	-6.92962	4.21972e-12	3.91991e-11
Tnni1	67.1234	4.44047	0.640955	6.9279	4.27146e-12	3.96568e-11
Slc2a3	2370.5	-1.2234	0.176605	-6.9273	4.28948e-12	3.98013e-11
Ckap4	1179.16	1.35655	0.195843	6.92671	4.30733e-12	3.98979e-11
Mtfr2	251.599	-1.88609	0.272291	-6.92674	4.30638e-12	3.98979e-11
Ccdc8	24.9571	1.96576	0.283825	6.92594	4.33098e-12	4.00939e-11
Ccn3	31.6372	4.59093	0.663451	6.91977	4.52364e-12	4.18054e-11
Dclk2	54.7476	-2.06	0.297702	-6.91966	4.52718e-12	4.18141e-11
Cd226	181.212	-1.30518	0.18868	-6.91741	4.59961e-12	4.24344e-11
Cip2a	275.029	-1.00534	0.145334	-6.91745	4.59857e-12	4.24344e-11
Nuak1	26.971	1.96762	0.284478	6.91661	4.6258e-12	4.26517e-11
Tmem97	354.383	1.20326	0.174012	6.91484	4.68396e-12	4.31632e-11
Pim2	32.6324	-1.62939	0.235822	-6.90941	4.86668e-12	4.47957e-11
Thsd1	75.1781	1.38512	0.200476	6.90917	4.87483e-12	4.48451e-11
D5Ertd579e	113.098	-1.42129	0.205719	-6.90888	4.885e-12	4.4913e-11
Cemip	33.1609	1.99032	0.288119	6.90799	4.91578e-12	4.51702e-11
Wdr62	95.7311	-1.35048	0.195558	-6.90577	4.9933e-12	4.58302e-11
Parpbp	192.246	-1.10874	0.160575	-6.90476	5.02868e-12	4.61287e-11
Gdf11	535.265	1.41118	0.204385	6.90454	5.03669e-12	4.61759e-11
Dnm3	71.8985	1.91039	0.276708	6.904	5.05571e-12	4.63239e-11
Pithd1	196.198	-1.30655	0.189286	-6.90253	5.10842e-12	4.67797e-11
Dcakd	387.993	1.12086	0.162406	6.90157	5.14294e-12	4.70161e-11
Agfg2	425.957	-2.06941	0.299849	-6.90149	5.1459e-12	4.70165e-11
Pilrb2	426.917	-1.13764	0.164888	-6.89943	5.2212e-12	4.76775e-11
Cd209d	22.1154	-2.68762	0.389572	-6.8989	5.2405e-12	4.78266e-11
Pkd2	60.152	1.92065	0.278465	6.89728	5.30074e-12	4.83216e-11
Mtss2	125.853	1.78616	0.259025	6.8957	5.36002e-12	4.88344e-11
Amacr	62.7794	1.57629	0.22864	6.89417	5.41809e-12	4.93355e-11
Adamts12	11.4514	3.87658	0.562765	6.88845	5.64024e-12	5.13004e-11
Cenpp	278.671	-1.38189	0.200662	-6.88667	5.7115e-12	5.19192e-11
Cracd	34.4796	-2.8967	0.420642	-6.88637	5.72332e-12	5.19838e-11
Lnx1	14.3363	3.09115	0.448882	6.88633	5.72506e-12	5.19838e-11
Dnase1l3	5708.42	-2.20115	0.319837	-6.88209	5.89816e-12	5.34651e-11
Siglecg	128.766	-1.27199	0.184824	-6.88215	5.8957e-12	5.34651e-11
Sgcd	21.2955	2.46206	0.357768	6.88173	5.91307e-12	5.35702e-11
Suox	528.031	-1.50599	0.218855	-6.88121	5.93468e-12	5.37357e-11
Dusp8	1994.98	-1.57654	0.229138	-6.88031	5.97235e-12	5.40464e-11
Fam13b	108.731	-1.32668	0.192879	-6.87832	6.05637e-12	5.4776e-11
Slamf1	87.9148	-1.36948	0.199216	-6.87433	6.22807e-12	5.62342e-11
Cd300c	17.0772	-2.28265	0.332094	-6.87349	6.26506e-12	5.65365e-11
H2bc27	29.0572	-3.07565	0.447806	-6.86827	6.49853e-12	5.85777e-11
Adissp	679.969	-1.36572	0.198861	-6.86771	6.52422e-12	5.87763e-11
Zfp521	78.1314	1.53548	0.223632	6.8661	6.59825e-12	5.941e-11
Pspc1	161.168	-1.09509	0.159536	-6.86421	6.68608e-12	6.01672e-11
Sh3yl1	132	-1.73165	0.252278	-6.86407	6.69271e-12	6.01933e-11
Plvap	61.4579	1.43096	0.208663	6.85774	6.99574e-12	6.28836e-11
Tceal1	40.7067	1.92697	0.281032	6.85677	7.04338e-12	6.32765e-11
Zfp651	29.7826	2.40497	0.350761	6.85645	7.05951e-12	6.33861e-11
Pcdh19	12.354	3.9962	0.583183	6.85239	7.26259e-12	6.51731e-11
Me1	30.6848	2.82988	0.413017	6.85174	7.29549e-12	6.54319e-11
Lig1	1657.25	-1.40773	0.205476	-6.85106	7.33069e-12	6.57111e-11
Exo1	202.225	-1.07032	0.156237	-6.85061	7.35364e-12	6.58801e-11
Cma1	21.9552	2.84483	0.415513	6.84656	7.56463e-12	6.77326e-11
Cmklr1	20.1254	2.07826	0.303555	6.84641	7.57278e-12	6.7768e-11
Gask1b	293.01	1.90218	0.277873	6.84551	7.62056e-12	6.81577e-11
Gm9333	130.639	-1.2407	0.181382	-6.84028	7.90371e-12	7.06118e-11
Gins3	150.745	-1.3458	0.196757	-6.8399	7.92511e-12	7.07637e-11
Ccdc92b	46.356	-2.70078	0.394943	-6.83841	8.00795e-12	7.14242e-11
Cpeb1	15.8941	2.38308	0.348604	6.83607	8.13958e-12	7.2558e-11
Parvb	294.334	-1.02538	0.150005	-6.83563	8.16475e-12	7.27019e-11
Pja1	894.85	1.17039	0.171218	6.83565	8.16337e-12	7.27019e-11
Tnfsf14	224.499	-1.37415	0.201046	-6.83501	8.2001e-12	7.29763e-11
Glt8d2	18.2254	2.5449	0.372639	6.82939	8.52767e-12	7.5836e-11
Zdhhc14	140.503	-2.0217	0.296032	-6.82934	8.53084e-12	7.5836e-11
Upb1	19.6769	-2.29695	0.33637	-6.82864	8.57217e-12	7.61613e-11
Bsn	47.6041	-1.42016	0.207982	-6.82828	8.59384e-12	7.63117e-11
Stx11	201.122	-1.20992	0.17724	-6.82647	8.70311e-12	7.72395e-11
Tnfsf11	20.9221	2.88823	0.423204	6.82468	8.81188e-12	7.80758e-11
Ttll12	135.506	-1.466	0.215215	-6.81181	9.63779e-12	8.52997e-11
Sparc	76286.2	2.16789	0.318287	6.81113	9.68361e-12	8.56582e-11
5730409E04Rik	21.0714	2.3955	0.351711	6.81099	9.69326e-12	8.56965e-11
Pycr2	342.995	-1.51358	0.22223	-6.8109	9.699e-12	8.57002e-11
Cadm1	572.46	1.16789	0.171492	6.8102	9.74663e-12	8.60739e-11
Btk	1092.68	-1.00046	0.147074	-6.80242	1.0288e-11	9.08046e-11
Mn1	1391.95	1.63151	0.239903	6.80074	1.04086e-11	9.1819e-11
Loxl4	130.773	1.69532	0.249372	6.79837	1.05812e-11	9.32905e-11
Pter	204.529	1.04815	0.154278	6.79393	1.09119e-11	9.61538e-11
Kdr	148.998	1.04698	0.154111	6.79371	1.09284e-11	9.62467e-11
Snx31	16.6724	-3.05261	0.449462	-6.79171	1.10811e-11	9.75376e-11
B4galt7	155.754	1.22525	0.180449	6.78999	1.12143e-11	9.86561e-11
Hoxc8	20.3196	2.76703	0.407893	6.78372	1.17123e-11	1.02925e-10
Ago2	490.697	-1.46753	0.216364	-6.78272	1.17937e-11	1.03584e-10
Nagk	580.897	1.04327	0.153856	6.78081	1.19507e-11	1.04848e-10
Ttl	45.0339	1.50066	0.221308	6.78087	1.19453e-11	1.04848e-10
Atp8a1	459.565	-1.49782	0.220985	-6.77794	1.21904e-11	1.06777e-10
Ttc23	85.2491	1.40862	0.207973	6.77308	1.26066e-11	1.10242e-10
Cd6	26.0962	-1.72969	0.255388	-6.7728	1.2631e-11	1.10397e-10
Asb14	12.4683	3.5835	0.529215	6.77136	1.27578e-11	1.11444e-10
Dzip1l	20.1803	2.06554	0.305062	6.7709	1.27988e-11	1.11741e-10
Tmtc4	128.349	1.57441	0.232657	6.76706	1.31423e-11	1.14679e-10
Abca1	74.6687	1.62155	0.239765	6.76308	1.35092e-11	1.17816e-10
Pald1	210.976	1.89669	0.280624	6.75881	1.39129e-11	1.21205e-10
Tmem181a	139.079	1.08428	0.160437	6.75828	1.3964e-11	1.21585e-10
Synj2	42.8519	1.28586	0.190296	6.75716	1.40719e-11	1.22459e-10
Ppfibp2	259.705	1.39223	0.206067	6.75618	1.41681e-11	1.23229e-10
Polq	169.528	-1.62882	0.241176	-6.75366	1.44164e-11	1.25321e-10
H2-T24	1184.44	-2.33763	0.346358	-6.74918	1.48687e-11	1.29183e-10
Gimap7	18.7007	-2.99533	0.443905	-6.74769	1.50222e-11	1.30446e-10
Cdca4	1046.24	-1.14403	0.16959	-6.74586	1.52123e-11	1.32026e-10
Arhgef17	66.2861	1.46248	0.216817	6.74524	1.52774e-11	1.32452e-10
Cit	3980.09	-2.01655	0.298962	-6.74517	1.52848e-11	1.32452e-10
Ubap1	542.918	-1.16386	0.172548	-6.74516	1.52861e-11	1.32452e-10
Pi16	272.09	-1.18205	0.175372	-6.74024	1.58129e-11	1.36943e-10
Fam118a	339.369	1.11098	0.164853	6.73918	1.59279e-11	1.37865e-10
Ddias	154.189	-1.312	0.194702	-6.73852	1.60003e-11	1.38343e-10
Ptpn14	65.5116	1.66281	0.246759	6.7386	1.59918e-11	1.38343e-10
Cd209g	27.6667	-3.01817	0.448254	-6.73316	1.66016e-11	1.43388e-10
Ccn2	74.9022	1.69403	0.25165	6.73169	1.67702e-11	1.44767e-10
Atp6v0e2	25.2763	2.08759	0.310129	6.73137	1.68073e-11	1.45009e-10
Oscar	198.573	1.08761	0.161586	6.7308	1.68737e-11	1.45504e-10
Ykt6	841.408	1.26037	0.187292	6.72947	1.70285e-11	1.46682e-10
Arhgap28	18.232	2.23522	0.332188	6.72877	1.71098e-11	1.47304e-10
Hid1	46.9547	1.66605	0.247719	6.72554	1.74943e-11	1.50453e-10
Wasf1	16.4599	3.11849	0.463707	6.72512	1.75446e-11	1.50805e-10
Pcdhb17	26.7201	2.36794	0.352233	6.72266	1.78431e-11	1.53288e-10
Pla1a	20.6656	2.419	0.359884	6.72162	1.79715e-11	1.5431e-10
Scly	251.611	-1.62362	0.241668	-6.71837	1.8377e-11	1.57707e-10
Eri1	297.139	-1.0151	0.151179	-6.71456	1.88628e-11	1.61704e-10
Gclc	97.7063	-1.47301	0.219509	-6.71045	1.94021e-11	1.66239e-10
Myog	111.282	8.8448	1.31825	6.70949	1.95307e-11	1.67252e-10
Gmppb	333.051	1.34635	0.200762	6.70619	1.99774e-11	1.70895e-10
Unc119	481.764	-1.32951	0.19832	-6.70387	2.02975e-11	1.7345e-10
Cdk1	3712.5	-1.27617	0.190388	-6.703	2.0419e-11	1.74395e-10
Lrrc42	179.163	1.34761	0.201149	6.69958	2.09016e-11	1.78422e-10
Bhlhe41	1439.12	2.5884	0.386568	6.69583	2.14446e-11	1.82767e-10
Ezh2	390.256	-1.18861	0.17752	-6.69564	2.14725e-11	1.82908e-10
Ptprf	104.145	2.31403	0.345638	6.69494	2.15766e-11	1.83698e-10
Slit3	46.5682	1.84094	0.275143	6.69086	2.21869e-11	1.88794e-10
Aldoc	54.8694	1.47621	0.220695	6.68892	2.24824e-11	1.91207e-10
Ubash3a	112.887	-1.49106	0.223001	-6.68633	2.28838e-11	1.94519e-10
Odc1	157.006	-1.27702	0.191045	-6.68438	2.319e-11	1.97017e-10
Cul7	86.2458	1.80159	0.269545	6.68381	2.32808e-11	1.97684e-10
Maoa	101.203	1.92322	0.28785	6.68132	2.368e-11	2.00862e-10
Cog6	288.744	1.28918	0.193054	6.67785	2.42467e-11	2.05561e-10
Cnpy2	1048.55	1.1243	0.168377	6.6773	2.43389e-11	2.06234e-10
Myot	128.875	3.38698	0.507312	6.67634	2.4499e-11	2.07481e-10
Retnlg	4643.12	-1.12728	0.168855	-6.67602	2.45516e-11	2.07818e-10
Flvcr2	88.8282	1.83454	0.275015	6.67071	2.54561e-11	2.15248e-10
Itsn1	304.927	-1.25608	0.188322	-6.66985	2.56062e-11	2.16403e-10
Glt28d2	19.4575	2.07831	0.311673	6.66825	2.5887e-11	2.18662e-10
Tnk1	11.8338	-3.05578	0.458322	-6.66733	2.605e-11	2.19923e-10
Mettl21a	261.726	1.04854	0.157271	6.66706	2.60979e-11	2.20212e-10
Slc35d3	31.1225	-1.51175	0.22679	-6.66589	2.63061e-11	2.21853e-10
Insig2	1013.43	1.06978	0.160503	6.66519	2.64323e-11	2.22801e-10
Golt1b	21102.7	1.1308	0.169676	6.66448	2.65609e-11	2.23767e-10
Mpp2	93.3903	-1.31695	0.197632	-6.66366	2.671e-11	2.24906e-10
Blzf1	393.932	1.02856	0.154377	6.66268	2.68885e-11	2.26291e-10
Prag1	45.4093	1.55963	0.234094	6.6624	2.69395e-11	2.26601e-10
Tcap	49.0402	3.16538	0.475214	6.66096	2.72041e-11	2.28708e-10
Pms2	421.208	-1.45502	0.218478	-6.6598	2.74194e-11	2.30397e-10
Satb2	448.05	1.94596	0.292239	6.65882	2.76036e-11	2.31824e-10
Rbm44	232.342	-2.80682	0.421755	-6.65509	2.83122e-11	2.37651e-10
Dnajb13	62.5951	-2.02136	0.303935	-6.65063	2.9185e-11	2.44723e-10
Rad51ap1	766.169	-1.96283	0.295163	-6.65	2.93085e-11	2.4563e-10
P2rx1	221.537	-1.11194	0.167223	-6.64947	2.94149e-11	2.46138e-10
Diras2	15.596	-2.47229	0.371846	-6.64869	2.95713e-11	2.47318e-10
Rpgrip1	99.6032	-1.42305	0.214042	-6.64846	2.96174e-11	2.47575e-10
Art1	31.4524	2.68709	0.404337	6.64568	3.0183e-11	2.52172e-10
Angptl4	357.566	1.51485	0.228059	6.64235	3.08724e-11	2.57798e-10
Ube2s	117.842	-1.25883	0.189549	-6.64121	3.11128e-11	2.59671e-10
Tnfrsf11a	118.77	1.41769	0.213574	6.63794	3.18087e-11	2.65341e-10
Fndc1	55.7358	3.58586	0.541139	6.6265	3.4373e-11	2.86584e-10
Rai14	862.661	1.29159	0.194951	6.62523	3.46702e-11	2.88912e-10
Ccl2	278.5	2.59912	0.392475	6.62238	3.53469e-11	2.93943e-10
Trim63	20.6758	5.19185	0.784154	6.62096	3.56874e-11	2.96469e-10
Rbbp9	283.541	1.19566	0.180652	6.61857	3.62692e-11	3.01147e-10
Hbq1a	16.7237	-3.18404	0.481172	-6.61727	3.65903e-11	3.035e-10
Gpr45	88.7402	1.77467	0.268246	6.61584	3.69452e-11	3.06285e-10
Spint2	91.5704	-1.12545	0.170119	-6.61564	3.69948e-11	3.06539e-10
Slc16a2	74.9473	2.33838	0.353634	6.61243	3.78053e-11	3.12772e-10
Dpf3	29.5882	-2.17984	0.329664	-6.61231	3.78378e-11	3.1288e-10
Ramp2	70.7271	1.90701	0.288449	6.61126	3.81063e-11	3.14939e-10
Sla2	75.2329	-1.82378	0.275898	-6.61033	3.83458e-11	3.16756e-10
Rad23a	2286.65	-1.39705	0.211481	-6.60605	3.94703e-11	3.25878e-10
Mdk	77.5439	1.63579	0.247668	6.60475	3.9819e-11	3.28588e-10
Acy1	199.407	1.0828	0.163982	6.60317	4.02471e-11	3.31951e-10
Klri2	59.9199	-1.31599	0.199338	-6.6018	4.06187e-11	3.34673e-10
Lipi	11.9062	3.91542	0.593223	6.60025	4.10464e-11	3.38024e-10
Pkn3	65.5416	1.42332	0.215664	6.5997	4.12003e-11	3.38772e-10
Sema4c	29.3852	1.96475	0.297698	6.59981	4.11687e-11	3.38772e-10
Pabpc4	93.3733	-1.18414	0.179462	-6.59829	4.15939e-11	3.41834e-10
Lmod3	16.3485	4.13091	0.626534	6.59328	4.3022e-11	3.5339e-10
Klf14	8.62441	6.59706	1.00064	6.59287	4.31408e-11	3.54185e-10
Dpp4	111.481	-1.076	0.163265	-6.59054	4.3824e-11	3.59611e-10
Mipep	88.7096	1.27951	0.194173	6.58957	4.41094e-11	3.61769e-10
Cpe	414.755	1.57561	0.239516	6.5783	4.75866e-11	3.89494e-10
Cyp4v3	160.285	1.06172	0.161434	6.5768	4.80679e-11	3.93234e-10
Tlcd4	316.619	-2.51686	0.382841	-6.57415	4.89312e-11	4.00093e-10
Susd1	122.805	-1.02005	0.155182	-6.57322	4.92402e-11	4.02415e-10
Slc36a4	72.1531	1.18303	0.180008	6.57211	4.96088e-11	4.05222e-10
Pola2	158.13	-1.34686	0.205063	-6.56805	5.09775e-11	4.1598e-10
Map4k3	188.366	1.70424	0.259481	6.56787	5.10398e-11	4.16278e-10
Jun	47.2248	2.20386	0.335683	6.56531	5.19243e-11	4.23277e-10
Arsa	112.009	1.08632	0.165476	6.5648	5.21041e-11	4.24528e-10
Haao	98.7573	-1.17009	0.178316	-6.5619	5.31256e-11	4.32414e-10
Morf4l2	1301.68	1.0426	0.159239	6.54737	5.85608e-11	4.76172e-10
Iqsec2	55.0287	1.34826	0.205963	6.54612	5.90518e-11	4.79922e-10
Slc25a42	41.2047	-1.78146	0.272234	-6.54387	5.99487e-11	4.86966e-10
Pid1	148.955	1.13192	0.173138	6.53769	6.24749e-11	5.06975e-10
Il12a	83.3101	-1.17471	0.179693	-6.5373	6.26383e-11	5.08045e-10
Aldh3b2	37.1208	-2.16043	0.330509	-6.53668	6.2899e-11	5.09903e-10
Nav1	331.579	1.69743	0.259774	6.53425	6.39283e-11	5.17986e-10
Glt8d1	545.856	1.3361	0.204557	6.53169	6.5031e-11	5.26656e-10
Bub1	741.509	-1.04805	0.160569	-6.52712	6.70462e-11	5.42431e-10
Mr1	67.9109	1.57392	0.241173	6.5261	6.7506e-11	5.45876e-10
Adm	21.7642	2.20096	0.337392	6.52344	6.87134e-11	5.55361e-10
Rnf182	44.4728	1.94059	0.297625	6.52025	7.01881e-11	5.66996e-10
Gm15663	15.0178	2.71748	0.417048	6.51598	7.22146e-11	5.82782e-10
Slc6a13	45.2352	-2.25524	0.346171	-6.51482	7.27765e-11	5.87023e-10
Fam20c	112.683	1.27392	0.195627	6.51199	7.41615e-11	5.97894e-10
4930581F22Rik	120.403	-1.06278	0.163251	-6.51009	7.51039e-11	6.04584e-10
Tceal9	1423.68	1.37483	0.211197	6.50971	7.52978e-11	6.05843e-10
Klf4	207.998	1.52288	0.234057	6.50648	7.69339e-11	6.18389e-10
Palmd	29.1708	1.9958	0.306848	6.50421	7.81046e-11	6.27486e-10
Nr4a2	22.4452	2.55362	0.392695	6.50281	7.88342e-11	6.33032e-10
Clip3	20.3222	2.36155	0.363393	6.49861	8.10669e-11	6.50311e-10
Adgrg1	356.035	-1.17731	0.181169	-6.49839	8.1183e-11	6.50919e-10
Rnf38	231.116	-1.50486	0.231585	-6.49811	8.13373e-11	6.51832e-10
Bcl6b	49.6409	1.45054	0.223355	6.49434	8.33998e-11	6.67696e-10
Efnb1	166.742	1.63913	0.252415	6.49378	8.371e-11	6.69846e-10
4930519L02Rik	18.8597	-2.08399	0.320951	-6.49319	8.40393e-11	6.71819e-10
Lyrm9	96.7676	-1.25704	0.193593	-6.49319	8.40399e-11	6.71819e-10
Septin10	772.953	1.7122	0.263755	6.49164	8.49097e-11	6.78436e-10
Gadd45b	108.188	1.40863	0.217092	6.4886	8.66351e-11	6.91878e-10
Fbxo34	211.241	-1.0274	0.158388	-6.48659	8.78024e-11	7.00853e-10
Flnc	21.6525	3.74093	0.576748	6.48625	8.79978e-11	7.02065e-10
Nbl1	60.7662	1.81246	0.279434	6.48617	8.80433e-11	7.0208e-10
Lrrc39	65.0298	-1.50057	0.231373	-6.4855	8.84394e-11	7.04889e-10
Gapvd1	1626.9	-1.11619	0.172126	-6.4847	8.89094e-11	7.08285e-10
Slc2a13	16.062	3.23829	0.499888	6.47802	9.29344e-11	7.39618e-10
Evi5	267.071	-2.1606	0.333562	-6.47735	9.33467e-11	7.42532e-10
Gm13446	34.8571	2.45635	0.379588	6.47108	9.73023e-11	7.72941e-10
Sfrp1	68.2498	2.17371	0.335912	6.47107	9.73134e-11	7.72941e-10
Kif24	123.726	-1.90017	0.293649	-6.47086	9.74442e-11	7.73598e-10
Slc39a10	142.488	1.06807	0.165069	6.47047	9.76978e-11	7.75229e-10
Mcts2	28.8938	2.29684	0.355154	6.46717	9.98562e-11	7.91576e-10
Spp1	58761.7	1.65638	0.256158	6.46624	1.0047e-10	7.96054e-10
Bank1	85.6943	-1.31216	0.203055	-6.46206	1.03284e-10	8.17542e-10
Smox	991.656	-1.79269	0.277482	-6.46056	1.04317e-10	8.25313e-10
Nell1	12.9307	3.54866	0.549498	6.45802	1.06085e-10	8.38888e-10
Lyl1	105.804	-1.62992	0.25241	-6.45745	1.06482e-10	8.41618e-10
Bcl9l	31.6571	1.54367	0.23923	6.45267	1.09898e-10	8.67763e-10
Memo1	759.702	-1.06643	0.165274	-6.4525	1.10019e-10	8.68297e-10
Selenbp1	372.861	-1.82191	0.282363	-6.45236	1.10122e-10	8.68679e-10
Iqcd	14.7709	-2.22791	0.345301	-6.45209	1.10317e-10	8.6979e-10
Dcbld1	34.2907	1.47004	0.227996	6.44767	1.1358e-10	8.9508e-10
Pkdcc	32.8583	2.30075	0.357071	6.44338	1.16845e-10	9.20359e-10
Itga1	73.4797	1.01353	0.157315	6.44265	1.17402e-10	9.24293e-10
Serpinf1	3406.44	1.83311	0.284683	6.4391	1.20182e-10	9.45724e-10
Nab2	30.1005	2.16578	0.336537	6.4355	1.23066e-10	9.67946e-10
Lratd1	18.9223	2.68149	0.416765	6.43405	1.24249e-10	9.76296e-10
Orc6	1111.91	-1.1583	0.180051	-6.43316	1.2498e-10	9.8156e-10
Adprhl1	15.1918	4.34344	0.675256	6.43229	1.25698e-10	9.8672e-10
Fhl2	73.9134	1.13115	0.175943	6.42905	1.28404e-10	1.00747e-09
Cavin1	27747.7	1.1938	0.185727	6.42769	1.29556e-10	1.01601e-09
Stab2	127.932	-1.5066	0.234432	-6.42661	1.30479e-10	1.02225e-09
Incenp	443.799	-1.49388	0.232558	-6.42369	1.33007e-10	1.04155e-09
Piga	119.65	-1.42256	0.221586	-6.41992	1.36349e-10	1.0672e-09
Hoxc6	12.5275	2.7219	0.424398	6.41355	1.42172e-10	1.11116e-09
Ehbp1l1	1123.5	-1.80826	0.281965	-6.41306	1.42626e-10	1.11417e-09
Cd59b	31.7571	-1.57277	0.245326	-6.41093	1.4463e-10	1.12928e-09
Flt1	89.3914	1.56949	0.244859	6.40977	1.45742e-10	1.13686e-09
Serpinb9	439.889	-1.8832	0.294032	-6.40476	1.50607e-10	1.17367e-09
Fat4	16.1538	2.37942	0.371581	6.40351	1.51849e-10	1.18278e-09
Tlcd1	206.286	-1.28325	0.200422	-6.40274	1.52609e-10	1.18812e-09
Ddx4	11.7086	-2.76154	0.431394	-6.40143	1.5393e-10	1.19783e-09
Mtmr10	53.1112	1.4356	0.224324	6.39968	1.55704e-10	1.21105e-09
Golgb1	619.573	1.01137	0.158049	6.3991	1.563e-10	1.21509e-09
Bend6	17.917	2.31413	0.361718	6.39761	1.57828e-10	1.22639e-09
Nelfcd	1073.24	-1.13145	0.176869	-6.39711	1.58345e-10	1.22981e-09
Nrbp2	37.6426	1.97501	0.3089	6.39367	1.61953e-10	1.25662e-09
Armc3	51.4741	-1.23775	0.19363	-6.39233	1.63379e-10	1.26707e-09
Wdr54	18.508	2.67398	0.418763	6.38541	1.70942e-10	1.32509e-09
Ppif	184.465	-1.00898	0.158019	-6.38517	1.71206e-10	1.32649e-09
Ccn5	203.666	1.39009	0.217841	6.3812	1.75701e-10	1.36001e-09
Medag	11.4796	3.88238	0.608475	6.38051	1.76501e-10	1.36555e-09
Slc15a2	25.2171	-2.45792	0.385242	-6.38019	1.76872e-10	1.36776e-09
Nek2	177.022	-1.41089	0.2212	-6.37838	1.78971e-10	1.38267e-09
Snrpn	17.7787	2.65185	0.416056	6.37378	1.84425e-10	1.42344e-09
Edar	29.3082	-2.34818	0.368604	-6.37047	1.88454e-10	1.45314e-09
Mgst2	4153.14	-1.13128	0.177615	-6.36931	1.89886e-10	1.46349e-09
Itgb1bp2	20.7742	3.77247	0.592506	6.36697	1.92801e-10	1.48453e-09
Tac2	37.8292	-2.678	0.420697	-6.36564	1.94481e-10	1.49675e-09
Nhlrc4	12.3921	-3.72388	0.585015	-6.36545	1.94722e-10	1.49789e-09
Fmn1	26.2681	1.72825	0.271703	6.36082	2.00678e-10	1.54223e-09
Cnn1	15.4811	2.63624	0.414559	6.35914	2.02881e-10	1.55842e-09
Atp8b4	929.199	-1.38746	0.218245	-6.35735	2.05265e-10	1.57523e-09
Gm5648	37.2949	-1.58964	0.250045	-6.35741	2.05178e-10	1.57523e-09
Zfp39	272.749	-1.64103	0.258175	-6.35627	2.0671e-10	1.58556e-09
Isg15	1731.2	-3.143	0.494671	-6.35372	2.1017e-10	1.61057e-09
Smim6	232.494	-2.16512	0.340857	-6.352	2.12528e-10	1.62786e-09
Fuom	90.2926	1.20057	0.189015	6.35173	2.12909e-10	1.63001e-09
Aoc2	27.6806	-2.25907	0.355767	-6.34987	2.15497e-10	1.64904e-09
Gm19434	15.1955	-2.45469	0.386691	-6.34793	2.18231e-10	1.66758e-09
Prr11	645.61	-1.62397	0.255825	-6.34795	2.18203e-10	1.66758e-09
A4galt	15.6467	2.67838	0.421996	6.34693	2.19658e-10	1.67769e-09
Nrn1	13.3859	4.24356	0.669024	6.34291	2.25463e-10	1.72122e-09
Cacnb3	299.77	1.85359	0.292234	6.34282	2.25594e-10	1.72139e-09
Mapre3	34.3812	1.86144	0.293515	6.34189	2.26963e-10	1.73102e-09
Hrob	269.062	-1.33718	0.210889	-6.34065	2.28794e-10	1.74416e-09
Lzts1	1327.5	1.43455	0.226268	6.34006	2.29674e-10	1.75004e-09
Lclat1	121.391	1.16039	0.183034	6.33974	2.30148e-10	1.75199e-09
1700086O06Rik	117.429	-1.91278	0.301854	-6.33678	2.34623e-10	1.78438e-09
Rassf7	94.2959	-1.79531	0.283333	-6.33642	2.35163e-10	1.78764e-09
Pla2g4c	147.221	-2.13854	0.337538	-6.33569	2.36278e-10	1.79527e-09
Upp1	71.1616	1.51813	0.239777	6.33145	2.42875e-10	1.84453e-09
Dennd4a	802.361	-2.35497	0.371979	-6.33092	2.43706e-10	1.84911e-09
Ch25h	11.0526	4.23894	0.669574	6.3308	2.439e-10	1.84969e-09
Far2	138.789	-1.13385	0.179188	-6.32774	2.48777e-10	1.88579e-09
Ttc8	65.0638	1.55556	0.245846	6.32738	2.49362e-10	1.88933e-09
Klrk1	73.8502	-1.93112	0.30526	-6.32616	2.51345e-10	1.90346e-09
Gm15290	9.03457	-3.52211	0.556814	-6.32547	2.52471e-10	1.91053e-09
Msh6	263.775	-1.12068	0.177258	-6.32231	2.57685e-10	1.94873e-09
Dtwd1	535.892	-1.29548	0.204923	-6.32176	2.58609e-10	1.9548e-09
Mis18bp1	729.663	-1.40783	0.222703	-6.32158	2.5891e-10	1.95615e-09
AK157302	95.6228	-1.533	0.242653	-6.31764	2.6558e-10	2.00467e-09
Retreg2	1797.75	-1.87584	0.296983	-6.31631	2.6789e-10	2.02116e-09
Cenpu	174.641	-1.55732	0.246583	-6.31561	2.69093e-10	2.02833e-09
Vwf	235.643	-1.21835	0.19291	-6.31564	2.69054e-10	2.02833e-09
Sash1	35.4056	1.90871	0.302313	6.31368	2.72478e-10	2.05289e-09
Gja5	56.1022	1.63269	0.258604	6.31346	2.72863e-10	2.05483e-09
Gpcpd1	1432.2	-1.8749	0.297435	-6.30358	2.90848e-10	2.18822e-09
Ccr3	139.249	-1.22685	0.19465	-6.30284	2.9225e-10	2.19671e-09
Skap1	29.5234	-1.62377	0.257757	-6.29962	2.98374e-10	2.24065e-09
Gprin3	19.1224	2.14669	0.340883	6.29742	3.02641e-10	2.27058e-09
Lhfpl2	120.204	1.00043	0.158863	6.29743	3.02614e-10	2.27058e-09
Daam2	44.9447	1.36596	0.216924	6.29698	3.03504e-10	2.276e-09
Atosb	254.451	-2.2358	0.355304	-6.29265	3.12091e-10	2.33931e-09
Rnd3	864.699	1.67491	0.266276	6.29012	3.17216e-10	2.37551e-09
Ebpl	60.2839	1.3267	0.210984	6.28818	3.21208e-10	2.40429e-09
Atp6v0d2	1096.98	1.59082	0.25308	6.28583	3.26105e-10	2.4398e-09
Pkmyt1	83.3728	-1.3929	0.221658	-6.28399	3.29996e-10	2.46777e-09
Arl1	808.223	1.38806	0.220895	6.28378	3.30433e-10	2.46989e-09
Gda	1007.99	-1.2901	0.205321	-6.28333	3.314e-10	2.47597e-09
Zg16	23.5678	-3.60008	0.573124	-6.2815	3.35321e-10	2.50411e-09
Fst	34.8961	1.43584	0.228625	6.28031	3.37897e-10	2.52217e-09
Ccr5	49.3405	1.37501	0.219077	6.27638	3.46545e-10	2.58313e-09
Fam76a	290.493	-1.19103	0.189822	-6.27442	3.50932e-10	2.61462e-09
Tmem144	24.2361	1.69228	0.269731	6.27394	3.52033e-10	2.62161e-09
Nprl3	612.929	-1.00387	0.160093	-6.27057	3.59718e-10	2.6776e-09
Podxl	41.548	1.79628	0.286517	6.26936	3.62528e-10	2.69727e-09
Mfap5	72.8823	4.92868	0.786207	6.26894	3.63525e-10	2.70344e-09
AI593442	828.616	2.55683	0.407898	6.26832	3.64958e-10	2.71285e-09
Ilrun	350.489	-1.27944	0.204168	-6.26661	3.68982e-10	2.74149e-09
Rbm43	268.942	-1.26218	0.20161	-6.2605	3.83754e-10	2.84862e-09
Slc37a2	1769.52	1.42213	0.227198	6.25941	3.86433e-10	2.86719e-09
Col27a1	92.716	1.89726	0.30351	6.25107	4.07651e-10	3.02183e-09
Tspan9	115.336	1.05808	0.169272	6.25078	4.08396e-10	3.02596e-09
Synm	56.2654	2.30653	0.369073	6.24952	4.11719e-10	3.04918e-09
Ipcef1	72.482	-1.0077	0.1614	-6.24348	4.27943e-10	3.16788e-09
Nox4	10.4981	3.42281	0.548402	6.24142	4.33619e-10	3.20842e-09
Cacna2d1	28.3059	1.88221	0.301903	6.23449	4.53243e-10	3.35208e-09
Mkrn1-ps1	9.76498	-3.21254	0.515346	-6.23376	4.55378e-10	3.36633e-09
Kcnj15	15.1257	2.28809	0.367352	6.2286	4.70618e-10	3.4758e-09
Mmgt2	120.061	1.09731	0.17618	6.22833	4.7144e-10	3.47868e-09
Slc6a4	162.682	-1.61837	0.259854	-6.22803	4.72347e-10	3.48378e-09
Rec8	27.7673	-2.89937	0.465587	-6.22735	4.74404e-10	3.49734e-09
Tie1	157.073	1.30672	0.209953	6.22388	4.85017e-10	3.57395e-09
Gabpb2	602.518	-1.07485	0.172841	-6.21872	5.0123e-10	3.69173e-09
Tsku	731.294	1.41943	0.228316	6.21693	5.06987e-10	3.73243e-09
Pdia4	2269.72	1.20227	0.193393	6.21671	5.07701e-10	3.73597e-09
Orc2	320.447	-1.20519	0.193867	-6.21661	5.08016e-10	3.73658e-09
Tnmd	49.6254	3.47563	0.559337	6.21384	5.17054e-10	3.80132e-09
4931422A03Rik	23.4355	-2.37212	0.381828	-6.21254	5.21333e-10	3.83103e-09
Pln	17.9595	-2.74733	0.442264	-6.21196	5.23286e-10	3.84363e-09
Zcchc12	14.846	3.15243	0.507676	6.20954	5.31398e-10	3.90144e-09
Gzma	59.5932	-2.23625	0.360313	-6.2064	5.42122e-10	3.97836e-09
Shox2	340.832	1.81001	0.291658	6.20593	5.43745e-10	3.98846e-09
Glt1d1	31.1745	-2.64584	0.426481	-6.20387	5.509e-10	4.0391e-09
Rcor2	18.2963	2.10875	0.34015	6.19949	5.66475e-10	4.14951e-09
[truncated: 3,021 more rows]
